# Supplementary material for: Plasma lipid profiling of different types of hepatic fibrosis induced by carbon tetrachloride and lomustine in rats
Source: Lipids Health Dis. 2016 Apr 12;15:74. doi: 10.1186/s12944-016-0244-1 (PMC4828842; doi:10.1186/s12944-016-0244-1)
Supplement: Additional file 2: — Supplementary tables. Table S1. Class, m/z, retention time, ion of detected and identified lipid molecules, and determined their fatty side chains. Table S2. Normalized levels of lipid molecules in individual samples. Table S3. Fold change and p-value of the levels of lipid molecules. (XLSX 317 kb) [file 12944_2016_244_MOESM2_ESM.xlsx]

## Sheet: Supplementary Table S1
Table S1 Class, m/z, retention time, ion of detected and identified lipid molecules, and determined their fatty side chains
A. phosphoglycerolipids (negative ion mode)						C. neutral lipids (positive ion mode)
Class	m/z	RT	Ion	Fatty side chains		Class	m/z	RT	Ion	Fatty side chains
LPC	512.297	2.8363	LPC(14:0)+HCOO	14:0		DG	610.538	10.2817	DG(34:2)+NH4	16:0/18:2
LPC	526.312	3.04602	LPC(15:0)+HCOO	15:0		DG	636.556	10.3447	DG(36:3)+NH4	18:1/18:2
LPC	540.329	3.32599	LPC(16:0)+HCOO	16:0		DG	634.538	9.60406	DG(36:4)+NH4	18:2/18:2
LPC	538.313	2.91871	LPC(16:1)+HCOO	16:1		DG	658.539	9.41694	DG(38:6)+NH4	18:2/20:4
LPC	554.346	3.71742	LPC(17:0)+HCOO	17:0		DG	656.523	8.79413	DG(38:7)+NH4	18:2/20:5
LPC	568.359	4.12897	LPC(18:0)+HCOO	18:0		DG	682.538	9.1263	DG(40:8)+NH4	18:2/22:6
LPC	566.344	3.45406	LPC(18:1)+HCOO	18:1		ChE	668.632	17.4894	ChE(18:1)+NH4	18:1
LPC	564.329	3.02979	LPC(18:2)+HCOO	18:2		ChE	666.616	17.0231	ChE(18:2)+NH4	18:2
LPC	562.313	2.81122	LPC(18:3)+HCOO	18:3		ChE	664.603	16.5638	ChE(18:3)+NH4	18:3
LPC	594.376	4.26652	LPC(20:1)+HCOO	20:1		ChE	692.631	17.0941	ChE(20:3)+NH4	20:3
LPC	592.361	3.63113	LPC(20:2)+HCOO	20:2		ChE	690.619	16.7203	ChE(20:4)+NH4	20:4
LPC	588.329	2.95969	LPC(20:4)+HCOO	20:4		ChE	688.6	16.2325	ChE(20:5)+NH4	20:5
LPC	586.312	2.72802	LPC(20:5)+HCOO	20:5		ChE	718.649	17.1441	ChE(22:4)+NH4	22:4
LPC	614.343	3.0349	LPC(22:5)+HCOO	22:5		ChE	714.617	16.4014	ChE(22:6)+NH4	22:6
LPC	612.329	2.88937	LPC(22:6)+HCOO	22:6		TG	764.676	14.519	TG(44:2)+NH4	N.D.
LPE	452.276	3.29702	LPE(16:0)-H	16:0		TG	796.735	16.35	TG(46:0)+NH4	N.D.
LPE	480.308	4.086	LPE(18:0)-H	18:0		TG	794.722	15.8295	TG(46:1)+NH4	N.D.
LPE	478.292	3.42183	LPE(18:1)-H	18:1		TG	790.689	14.5516	TG(46:3)+NH4	N.D.
LPE	476.277	2.99609	LPE(18:2)-H	18:2		TG	810.753	16.5963	TG(47:0)+NH4	N.D.
LPE	500.276	2.9211	LPE(20:4)-H	20:4		TG	808.737	16.1016	TG(47:1)+NH4	N.D.
LPE	524.276	2.8605	LPE(22:6)-H	22:6		TG	824.77	16.8369	TG(48:0)+NH4	16:0/16:0/16:0
PC	778.558	9.20675	PC(32:0)+HCOO	16:0/16:0		TG	822.754	16.3676	TG(48:1)+NH4	16:0/16:0/16:1
PC	776.542	8.45699	PC(32:1)+HCOO	16:0/16:1		TG	820.735	15.886	TG(48:2)+NH4	14:0/16:0/18:2
PC	774.524	7.79997	PC(32:2)+HCOO	14:0/18:2, 16:1/16:1		TG	818.719	15.3073	TG(48:3)+NH4	N.D.
PC	790.555	8.88544	PC(33:1)+HCOO	15:0/18:1, 16:0/17:1		TG	816.708	13.7897	TG(48:4)+NH4	N.D.
PC	788.543	8.22305	PC(33:2)+HCOO	15:0/18:2		TG	836.767	16.6171	TG(49:1)+NH4	15:0/16:0/18:1
PC	806.588	10.1051	PC(34:0)+HCOO	16:0/18:0		TG	834.75	16.1673	TG(49:2)+NH4	14:0/17:1/18:1, 15:0/16:0/18:2
PC	804.572	9.25975	PC(34:1)+HCOO	16:0/18:1		TG	852.803	17.2608	TG(50:0)+NH4	N.D.
PC	802.558	8.62328	PC(34:2)+HCOO	16:0/18:2		TG	850.786	16.8437	TG(50:1)+NH4	16:0/16:0/18:1
PC	800.542	7.93209	PC(34:3)+HCOO	16:1/18:2		TG	848.767	16.4183	TG(50:2)+NH4	16:0/16:0/18:2
PC	798.527	7.61936	PC(34:4)+HCOO	14:0/20:4		TG	846.753	15.9194	TG(50:3)+NH4	16:0/16:0/18:3
PC	818.586	9.72332	PC(35:1)+HCOO	17:0/18:1		TG	844.735	15.3894	TG(50:4)+NH4	16:0/16:1/18:3
PC	816.574	9.07225	PC(35:2)+HCOO	17:0/18:2		TG	842.723	14.8641	TG(50:5)+NH4	14:0/18:2/18:3
PC	814.556	8.36182	PC(35:3)+HCOO	17:1/18:2		TG	864.801	17.057	TG(51:1)+NH4	16:0/17:0/18:1
PC	812.542	8.06566	PC(35:4)+HCOO	15:0/20:4		TG	862.781	16.6471	TG(51:2)+NH4	16:0/17:1/18:1
PC	834.62	10.9812	PC(36:0)+HCOO	18:0/18:0		TG	860.768	16.1894	TG(51:3)+NH4	15:0/18:1/18:2
PC	832.605	10.1644	PC(36:1)+HCOO	18:0/18:1		TG	858.753	15.712	TG(51:4)+NH4	15:0/18:2/18:2
PC	830.59	9.46147	PC(36:2)+HCOO	18:0/18:2		TG	878.818	17.2624	TG(52:1)+NH4	N.D.
PC	828.575	8.73528	PC(36:3)+HCOO	18:1/18:2		TG	876.797	16.8531	TG(52:2)+NH4	16:0/18:1/18:1
PC	826.557	8.09342	PC(36:4)a+HCOO	18:2/18:2		TG	874.781	16.4485	TG(52:3)+NH4	16:0/18:1/18:2
PC	826.557	8.46455	PC(36:4)b+HCOO	16:0/20:4		TG	872.77	16.0017	TG(52:4)+NH4	16:0/18:2/18:2
PC	824.54	7.94886	PC(36:5)+HCOO	16:0/20:5		TG	870.755	15.5712	TG(52:5)+NH4	16:0/18:2/18:3
PC	844.606	9.95517	PC(37:2)+HCOO	18:2/19:2		TG	868.736	15.133	TG(52:6)+NH4	N.D.
PC	842.588	9.14001	PC(37:3)+HCOO	N.D.		TG	866.721	14.6182	TG(52:7)+NH4	N.D.
PC	840.571	8.90911	PC(37:4)+HCOO	17:0/20:4		TG	892.832	17.4438	TG(53:1)+NH4	N.D.
PC	858.619	10.3265	PC(38:2)+HCOO	18:1/20:1, 18:0/20:2, 18:2/20:0		TG	890.815	17.0643	TG(53:2)+NH4	17:0/18:1/18:1
PC	856.605	9.73361	PC(38:3)+HCOO	18:0/20:3		TG	888.801	16.664	TG(53:3)+NH4	17:0/18:1/18:2
PC	854.591	8.89841	PC(38:4)a+HCOO	20:2/18:2		TG	886.782	16.244	TG(53:4)+NH4	17:0/18:2/18:2
PC	854.59	9.29237	PC(38:4)b+HCOO	18:0/20:4		TG	884.768	15.771	TG(53:5)+NH4	17:1/18:2/18:2
PC	852.57	8.55269	PC(38:5)+HCOO	18:1/20:4		TG	880.737	15.0104	TG(53:7)+NH4	N.D.
PC	850.556	7.92277	PC(38:6)a+HCOO	18:2/20:4		TG	906.843	17.6338	TG(54:1)+NH4	N.D.
PC	850.555	8.26592	PC(38:6)b+HCOO	16:0/22:6		TG	904.828	17.2648	TG(54:2)+NH4	18:0/18:1/18:1
PC	868.602	9.74901	PC(39:4)+HCOO	19:0/20:4		TG	902.816	16.9061	TG(54:3)+NH4	18:1/18:1/18:1
PC	866.59	8.23791	PC(39:5)a+HCOO	N.D.		TG	900.799	16.4844	TG(54:4)+NH4	18:1/18:1/18:2
PC	866.589	8.976	PC(39:5)b+HCOO	19:1/20:4		TG	898.784	16.0208	TG(54:5)+NH4	18:1/18:2/18:2
PC	884.637	10.3917	PC(40:3)+HCOO	N.D.		TG	896.769	15.5307	TG(54:6)a+NH4	18:2/18:2/18:2
PC	882.622	9.9701	PC(40:4)+HCOO	18:0/22:4		TG	896.77	15.8255	TG(54:6)b+NH4	16:0/18:2/20:4
PC	880.601	9.36723	PC(40:5)+HCOO	20:1/20:4		TG	894.751	15.0127	TG(54:7)a+NH4	18:2/18:2/18:3
PC	878.588	8.70812	PC(40:6)a+HCOO	20:2/20:4		TG	894.752	15.3693	TG(54:7)b+NH4	16:0/18:2/20:5
PC	878.588	9.10134	PC(40:6)b+HCOO	18:0/22:6		TG	892.733	14.4781	TG(54:8)a+NH4	18:2/18:3/18:3
PC	876.574	8.36147	PC(40:7)+HCOO	18:1/22:6		TG	892.735	14.8678	TG(54:8)b+NH4	14:0/18:2/22:6
PC	874.558	7.72712	PC(40:8)+HCOO	N.D.		TG	918.845	17.4679	TG(55:2)+NH4	N.D.
PC	904.606	9.14593	PC(42:7)+HCOO	N.D.		TG	916.834	17.0945	TG(55:3)+NH4	18:1/18:2/19:0
PC	898.557	7.51276	PC(42:10)+HCOO	20:4/22:6		TG	914.812	16.6843	TG(55:4)+NH4	18:2/18:2/19:0
ePC	764.579	9.79212	PC(32:0e)+HCOO	N.D.		TG	910.782	16.0618	TG(55:6)+NH4	16:0/18:1/21:5
ePC	790.596	9.84845	PC(34:1e)+HCOO	N.D.		TG	908.765	15.5675	TG(55:7)+NH4	16:0/18:2/21:5
ePC	812.576	9.02516	PC(36:4e)+HCOO	16:0e/20:4		TG	934.875	17.9833	TG(56:1)+NH4	N.D.
ePC	810.565	8.86733	PC(36:5e)+HCOO	16:1e/20:4		TG	932.859	17.6335	TG(56:2)+NH4	16:0/18:1/22:1
ePC	840.611	9.91832	PC(38:4e)+HCOO	N.D.		TG	930.847	17.2949	TG(56:3)+NH4	N.D.
ePC	838.595	9.07624	PC(38:5e)+HCOO	18:1e/20:4		TG	928.83	16.9151	TG(56:4)+NH4	18:1/18:2/20:1
PE	716.521	9.38722	PE(34:1)-H	16:0/18:1		TG	926.818	16.6049	TG(56:5)+NH4	16:0/18:1/22:4
PE	714.506	8.74444	PE(34:2)-H	16:0/18:2		TG	924.801	16.2772	TG(56:6)+NH4	18:1/18:1/20:4
PE	744.554	10.2596	PE(36:1)-H	18:0/18:1		TG	922.782	15.8371	TG(56:7)a+NH4	16:0/18:2/22:5, 18:1/18:2/20:4
PE	742.536	9.58031	PE(36:2)-H	18:0/18:2		TG	922.782	16.0648	TG(56:7)b+NH4	16:0/18:1/22:6
PE	740.522	8.83221	PE(36:3)-H	18:1/18:2		TG	920.771	15.5806	TG(56:8)+NH4	16:0/18:2/22:6
PE	738.505	8.5649	PE(36:4)-H	N.D.		TG	918.748	14.8102	TG(56:9)+NH4	18:2/18:2/20:5
PE	766.537	9.41298	PE(38:4)-H	18:0/20:4		TG	946.878	17.8435	TG(57:2)+NH4	16:0/18:2/23:0
PE	764.522	8.76723	PE(38:5)-H	18:1/20:4		TG	944.865	17.4889	TG(57:3)+NH4	N.D.
PE	762.506	8.35988	PE(38:6)-H	16:0/22:6		TG	942.843	17.1448	TG(57:4)+NH4	18:2/18:2/21:0
PE	790.534	9.19594	PE(40:6)-H	18:0/22:6		TG	960.895	17.9946	TG(58:2)+NH4	16:0/18:1/24:1
ePE	722.508	8.96395	PE(36:5e)-H	16:1e/20:4		TG	958.878	17.6663	TG(58:3)+NH4	N.D.
ePE	750.541	9.57004	PE(38:5e)a-H	N.D.		TG	956.862	17.3218	TG(58:4)+NH4	18:2/18:2/22:0
ePE	750.542	9.8434	PE(38:5e)b-H	N.D.		TG	954.849	16.9836	TG(58:5)+NH4	18:2/18:2/22:1
ePE	748.524	9.04203	PE(38:6e)-H	N.D.		TG	952.828	16.6604	TG(58:6)+NH4	18:1/18:1/22:4
ePE	746.511	8.75246	PE(38:7e)-H	16:1e/22:6		TG	950.817	16.2669	TG(58:7)+NH4	N.D.
ePE	778.573	10.4399	PE(40:5e)-H	N.D.		TG	948.801	15.8543	TG(58:8)a+NH4	18:1/18:2/22:5
ePE	774.542	9.59028	PE(40:7e)-H	N.D.		TG	946.783	15.5999	TG(58:9)+NH4	18:2/18:2/22:5, 18:1/18:2/22:6, 18:1/20:4/20:4
ePE	772.523	8.83481	PE(40:8e)-H	N.D.		TG	944.769	15.0418	TG(58:10)+NH4	18:2/18:2/22:6
PI	833.517	7.78588	PI(34:2)-H	16:0/18:2		TG	942.748	14.523	TG(58:11)+NH4	18:2/18:3/22:6
PI	861.547	8.69481	PI(36:2)-H	18:0/18:2		TG	970.877	17.5641	TG(59:4)+NH4	18:2/18:2/23:0
PI	859.53	7.89425	PI(36:3)-H	18:1/18:2		TG	986.911	18.0147	TG(60:3)+NH4	18:1/18:2/24:0
PI	857.514	7.63869	PI(36:4)-H	16:0/20:4		TG	984.889	17.6757	TG(60:4)+NH4	18:2/18:2/24:0
PI	887.56	8.84738	PI(38:3)-H	18:0/20:3		TG	982.881	17.3771	TG(60:5)+NH4	18:2/18:2/24:1
PI	885.544	8.49622	PI(38:4)-H	18:0/20:4		TG	980.859	17.0791	TG(60:6)+NH4	N.D.
PI	883.533	7.74248	PI(38:5)-H	18:1/20:4		TG	978.847	16.7022	TG(60:7)+NH4	N.D.
PI	881.518	7.43654	PI(38:6)-H	16:0/22:6		TG	976.831	16.5717	TG(60:8)+NH4	N.D.
PI	909.544	8.29819	PI(40:6)-H	18:0/22:6		TG	974.812	16.1159	TG(60:9)+NH4	18:1/18:2/24:6, 18:1/20:3/22:5
B. sphingolipids (negative ion mode)						TG	972.802	15.9928	TG(60:10)+NH4	N.D.
Class	m/z	RT	Ion	Fatty side chains		TG	970.78	15.3882	TG(60:11)+NH4	18:2/20:4/22:5
SM	733.547	7.91165	SM(33:1)+HCOO	N.D.		TG	968.771	14.8058	TG(60:12)+NH4	18:2/20:4/22:6
SM	747.562	8.32297	SM(34:1)+HCOO	N.D.		TG	966.754	14.2377	TG(60:13)+NH4	18:2/20:5/22:6
SM	745.548	7.60751	SM(34:2)+HCOO	N.D.		TG	1008.89	17.4851	TG(62:6)+NH4	N.D.
SM	775.595	9.23568	SM(36:1)+HCOO	N.D.		TG	1002.84	16.6516	TG(62:9)+NH4	N.D.
SM	803.628	10.2018	SM(38:1)+HCOO	N.D.		TG	998.817	15.845	TG(62:11)+NH4	N.D.
SM	831.659	11.1014	SM(40:1)+HCOO	N.D.		TG	996.799	15.3786	TG(62:12)+NH4	18:1/22:5/22:6
SM	829.639	10.3239	SM(40:2)+HCOO	N.D.		TG	994.786	15.1368	TG(62:13)+NH4	N.D.
SM	827.625	9.39476	SM(40:3)+HCOO	N.D.		TG	992.766	14.51	TG(62:14)+NH4	18:2/22:6/22:6
SM	845.673	11.6507	SM(41:1)+HCOO	N.D.		TG	1030.88	17.0827	TG(64:9)+NH4	N.D.
SM	843.656	10.9169	SM(41:2)+HCOO	N.D.
SM	859.687	12.0975	SM(42:1)+HCOO	N.D.
SM	857.669	11.0611	SM(42:2)+HCOO	N.D.
SM	855.658	10.3232	SM(42:3)+HCOO	N.D.
SM	853.645	9.54989	SM(42:4)+HCOO	N.D.
SM	873.705	12.5525	SM(43:1)+HCOO	N.D.
Cer	582.508	9.09168	Cer(34:1)+HCOO	d18:1/16:0
Cer	666.603	12.04	Cer(40:1)+HCOO	d18:1/22:0
Cer	680.619	12.5482	Cer(41:1)+HCOO	N.D.
Cer	712.642	12.4748	Cer(42:0)+O+HCOO	N.D.
Cer	694.635	13.0715	Cer(42:1)+HCOO	N.D.
Cer	692.618	12.0043	Cer(42:2)+HCOO	d18:1/24:1
Cer	708.651	13.4119	Cer(43:1)+HCOO	d18:1/25:0
GCer	856.687	11.9334	G1Cer(42:1)+HCOO	d18:1/24:0

## Sheet: Supplementary Table S2
Table S2 Normalized levels of lipid molecules in individual samples
		Study	CCL4 28day treatment											LS 28 day treatment											AAF 28 day treatment											DEN 28 day treatment											ETB 28 day treatment
Class	Lipid molecules	Samples	CON1	CON2	CON3	CON4	CON5	CCL4-1	CCL4-2	CCL4-3	CCL4-4	CCL4-5		CON1	CON2	CON3	CON4	CON5	LS1	LS2	LS3	LS4	LS5		CON1	CON2	CON3	CON4	CON5	AAF1	AAF2	AAF3	AAF4	AAF5		CON1	CON2	CON3	CON4	CON5	DEN1	DEN2	DEN3	DEN4	DEN5		CON1	CON2	CON3
LPC	LPC(14:0)		0.904511	0.808514	1.35001	1.10642	0.830551	0.697086	0.625205	0.789131	1.27004	0.633924		1.15399	1.08959	1.16481	0.828009	0.763603	1.16901	0.861634	0.943923	1.24092	1.25508		0.891219	1.06881	0.914056	1.03424	1.09167	0.73982	0.826862	0.620226	1.01586	0.65622		0.953578	0.918911	0.71106	1.18248	1.23397	1.26185	0.74408	1.33387	1.28664	1.18265		0.852019	0.995436	0.913429
LPC	LPC(15:0)		0.938562	0.849343	0.926574	1.11232	1.1732	0.753832	0.717204	1.23863	1.19895	0.846061		0.903397	1.00772	1.43531	0.85746	0.796113	0.681894	0.693076	0.868466	0.734786	0.946923		0.827256	1.35237	0.779968	0.975278	1.06513	0.990093	0.791025	0.764071	0.853422	0.648465		1.08909	0.817083	0.903197	1.0676	1.12303	1.50077	0.617759	1.32771	1.1855	1.02757		0.962816	0.897874	0.838647
LPC	LPC(16:0)		0.92179	0.872393	1.13637	1.11733	0.952116	0.782133	0.839093	0.920424	1.0656	0.940309		1.02862	1.06773	1.20858	0.787969	0.907093	1.13484	1.57901	1.35735	1.09926	1.36261		0.955752	1.17664	0.867755	0.997254	1.0026	0.616531	0.862264	0.722487	0.665016	0.796849		0.983108	0.969818	0.792564	1.03088	1.22363	1.08177	0.74109	1.22712	0.977078	1.15886		0.712529	1.08785	0.925357
LPC	LPC(16:1)		0.671678	0.542587	1.83378	1.07944	0.872519	0.652127	0.48088	0.667242	0.742189	0.727491		1.2057	1.10191	0.895357	0.961656	0.83538	2.31541	1.3476	1.53448	1.99107	2.29908		1.04042	1.26148	0.781628	0.771764	1.1447	0.934264	1.02216	0.965437	0.917548	1.06959		0.76892	0.975953	0.804875	1.2447	1.20555	1.47652	1.29599	1.62934	1.6954	2.30338		0.975458	0.837035	0.945536
LPC	LPC(17:0)		1.20971	0.861362	0.946609	1.03018	0.952136	0.541748	0.608267	0.693861	0.607824	0.647689		0.89042	1.07316	1.28915	0.853122	0.894148	1.43733	2.46238	1.30715	1.09247	1.58895		0.859887	1.16339	0.815943	1.21081	0.949976	0.651568	0.779773	0.830793	0.652636	0.801018		1.07114	1.00173	0.865467	0.856455	1.20521	0.7821	0.539981	1.27418	0.773621	0.789155		0.659282	1.04552	0.944919
LPC	LPC(18:0)		1.03134	0.872959	0.962995	1.00656	1.12615	0.677397	0.727603	0.77388	0.724909	0.831399		1.12408	1.0463	1.22796	0.702178	0.899483	1.42494	2.50405	1.42226	1.16904	1.64721		0.844067	1.42227	0.784404	0.990483	0.958776	0.550577	0.901163	0.740751	0.64619	0.844453		0.975543	1.13821	0.802007	0.847009	1.23723	0.646697	0.508976	0.892555	0.712563	0.730263		0.784411	1.00862	1.10001
LPC	LPC(18:1)		0.958472	0.729999	1.33151	1.04836	0.93166	0.695109	0.759571	0.725504	0.822716	0.850686		1.0346	1.0798	1.10299	0.926606	0.856007	2.52026	2.59765	1.68558	1.58961	2.10233		0.985806	1.23494	0.894716	0.909914	0.974627	1.04361	1.44737	1.08509	0.983008	1.35756		1.01696	0.805372	0.792783	1.22085	1.16404	1.29461	0.989537	1.39612	1.41008	1.54467		0.731992	0.98568	1.07947
LPC	LPC(18:2)		0.967487	0.854523	1.33579	1.06361	0.77859	0.628611	0.763668	0.745949	0.736877	0.710147		0.911207	1.07179	1.22557	0.930462	0.860968	1.14707	1.26059	0.937176	0.900747	0.907816		0.987506	1.19857	0.826515	1.02248	0.964935	1.07595	1.03106	0.929521	0.922622	0.802737		0.880157	0.834143	1.01062	1.10595	1.16914	1.63512	1.12454	1.48424	1.2587	1.69891		0.804368	1.04453	0.911484
LPC	LPC(18:3)		1.12083	0.63232	1.19646	1.19732	0.853069	0.62342	0.604321	0.710027	0.749067	0.604381		1.15833	1.07187	1.1825	0.942558	0.644743	3.19032	5.42382	2.10122	2.57322	2.61116		0.968254	1.47528	0.856915	0.834411	0.865144	0.972075	1.13615	0.958437	0.976062	1.57941		1.06683	0.84479	0.739861	1.18067	1.16786	1.49212	0.903644	1.51997	1.27911	1.84347		1.08323	0.921904	0.745697
LPC	LPC(20:1)		1.38532	0.830489	0.918753	0.962509	0.902931	0.532647	0.648967	0.540473	0.562037	0.683236		0.970021	0.947328	1.21314	0.989564	0.879948	1.3327	1.27873	1.36986	1.18577	0.778931		1.01075	1.02589	0.802252	1.05634	1.10476	0.708717	0.949186	0.708133	0.567977	0.724664		1.02742	0.957093	0.891662	1.14037	0.983458	0.787745	0.454567	0.980673	0.757628	0.624787		0.554988	1.11725	1.00155
LPC	LPC(20:2)		1.19962	0.840736	1.06485	1.02815	0.866648	0.365631	0.445333	0.444983	0.383221	0.558249		0.777607	0.903906	1.12046	1.30472	0.893307	0.767069	0.581292	0.795355	0.635329	0.451069		0.880086	0.985569	0.780463	1.03924	1.31464	0.603614	0.786058	0.654541	0.576815	0.580044		1.10599	0.713362	0.919378	1.25323	1.00804	0.770558	0.556646	0.86312	0.889223	0.902432		0.456266	1.25915	0.928286
LPC	LPC(20:4)		0.953204	0.903307	0.995242	1.19219	0.956055	0.479283	0.569337	0.621333	0.567563	0.657731		1.08214	0.913677	1.20013	1.00253	0.801519	2.67105	2.78148	1.99549	1.44191	1.16419		0.708553	1.57349	0.784624	1.13466	0.798677	0.706449	0.741889	0.684109	0.511538	0.725548		1.18508	1.03358	0.692547	0.820197	1.2686	0.754661	0.452253	1.01497	0.758282	0.670835		0.761332	1.07493	0.911178
LPC	LPC(20:5)		1.11761	0.735392	1.65357	0.931849	0.561573	0.540668	0.706291	0.844745	0.626903	0.512114		1.13271	1.02157	1.20532	0.84593	0.794471	1.29016	0.46801	0.917864	1.03671	1.22673		0.937562	1.67172	0.656682	0.760342	0.973692	0.902645	0.908595	0.895874	0.920502	0.84921		0.785324	1.00737	0.793559	1.09502	1.31873	1.34567	0.979607	1.2637	1.24489	1.29744		1.02584	0.966986	0.894934
LPC	LPC(22:5)		0.627698	0.693993	1.59308	1.32222	0.76301	0.662227	0.843843	0.950177	0.724192	1.53244		0.931728	1.24877	0.902597	1.16684	0.750058	2.31647	1.49409	1.9234	1.51344	0.712168		0.911838	1.61825	0.888354	0.89501	0.686546	1.00752	0.909746	0.549908	0.785308	0.539036		0.836734	1.02956	0.759369	0.973278	1.40106	1.42117	0.720114	1.64067	2.01154	1.61418		0.938253	1.02985	0.724617
LPC	LPC(22:6)		0.918084	0.873446	1.21314	1.10174	0.89359	0.57069	0.613207	0.628522	0.516481	0.864753		1.2463	0.90587	1.18919	0.915783	0.742852	2.7144	3.16171	3.1397	2.11152	1.24261		0.804629	2.17164	0.744584	0.757015	0.52213	0.746582	0.829362	0.561626	0.56787	0.629692		0.968916	0.885501	0.674149	0.886594	1.58484	1.16915	0.865544	1.66443	1.18214	1.25036		0.978155	0.9302	0.984839
LPE	LPE(16:0)		0.809511	0.797088	1.17234	1.01968	1.20138	1.0389	1.11557	1.17708	1.6019	1.30028		0.917076	1.1955	1.21349	0.689408	0.984526	2.12432	2.53092	1.52549	2.05722	2.94565		1.09552	1.04938	0.880048	0.958724	1.01632	0.793185	0.946098	0.701534	1.16384	0.884092		0.6996	0.735744	0.996103	1.09	1.47855	1.6429	1.28574	1.99503	1.78534	1.88535		0.986978	1.01474	0.922935
LPE	LPE(18:0)		0.995197	0.899357	1.00165	0.954068	1.14973	0.87975	1.28723	1.2156	1.45748	1.35423		0.919144	0.990055	1.37146	0.753155	0.966182	2.61899	4.51145	1.50401	2.58321	4.08785		1.01122	1.034	0.800021	1.08736	1.06739	1.234	1.33619	1.24309	1.86831	1.20107		0.897259	0.990073	0.833241	0.956111	1.32332	1.32396	1.03739	1.94519	1.27613	1.47372		0.933641	0.987039	0.996015
LPE	LPE(18:1)		0.920598	0.909529	1.29005	0.901068	0.97875	0.778886	0.793736	1.0541	1.38048	0.807331		0.844691	1.22297	0.929837	1.00606	0.996441	5.61696	7.34376	1.93072	5.18913	6.91116		1.07824	0.967272	0.860477	1.0844	1.00961	2.15975	1.37889	1.63023	2.47701	1.47864		1.0016	0.667172	0.906983	1.23909	1.18516	1.84639	1.48241	2.08753	1.61909	2.09479		1.04546	0.690803	1.04184
LPE	LPE(18:2)		1.11748	0.710529	1.41771	0.953244	0.80104	0.823635	0.795507	0.952125	1.10941	0.776738		0.982251	1.26381	1.05426	0.884635	0.815042	2.34804	2.2195	0.813591	2.25012	2.12577		0.920637	1.15477	0.777736	1.10621	1.04064	2.05729	1.09274	1.27333	2.27737	0.78011		1.04439	0.824656	1.18958	0.823708	1.11766	2.92413	1.85284	2.94834	1.87147	2.78978		0.86694	0.970333	0.912193
LPE	LPE(20:4)		0.878957	0.683127	0.794407	1.2818	1.36171	0.658408	0.961538	0.867458	0.768885	0.939322		0.92287	1.18728	1.13832	0.967155	0.784374	5.05199	6.85292	2.0539	3.82394	3.8104		0.83772	1.29314	0.712647	1.26406	0.892437	1.72666	1.1567	0.936232	1.37347	0.881143		0.756142	1.11424	0.882651	1.05387	1.19309	1.70701	1.30344	2.37752	1.67534	1.37517		0.878776	1.00074	0.773208
LPE	LPE(22:6)		0.907574	0.719096	1.15765	1.01178	1.20389	0.694471	1.01675	1.00042	1.16031	1.17214		0.784847	0.897486	1.39528	1.25772	0.664669	8.12966	7.50779	4.30107	6.58467	5.59074		1.01823	1.65473	0.618679	0.995087	0.713272	1.85132	1.27018	0.75774	2.58055	1.30627		0.591588	1.0914	0.677281	1.3533	1.28643	2.05479	1.58162	2.58559	1.82316	1.33165		0.928721	0.814361	0.746939
PC	PC(32:0)		0.91908	0.785491	1.25099	1.18985	0.854582	0.814775	0.759241	0.931232	1.25288	1.03893		1.13175	1.06248	1.17621	0.726304	0.903253	3.27265	4.77096	2.36322	3.74505	6.07782		1.08065	1.15936	0.775257	0.968108	1.01662	1.22534	1.49626	1.5937	1.51541	1.83455		0.846532	0.856429	0.851885	1.05933	1.38582	1.33723	1.06896	1.41174	1.13947	1.73447		0.691383	1.03818	0.951754
PC	PC(32:1)		0.579483	0.442515	2.41487	0.839293	0.723834	0.780601	0.529375	0.474591	1.02319	1.3388		1.24274	1.0811	0.812587	0.823117	1.04046	4.21428	1.75315	2.61873	4.58558	15.0297		1.312	1.34241	0.798673	0.555056	0.991865	1.14169	1.17967	1.50657	2.48272	1.91942		0.622207	0.775878	0.789114	1.13674	1.67606	1.48893	1.43207	1.24376	1.61452	2.60568		1.32965	0.800724	0.886855
PC	PC(32:2)		1.0369	0.635601	1.56556	1.16058	0.601367	0.85432	0.635295	1.07277	2.10081	0.640217		0.89096	1.54711	1.18245	0.767317	0.612164	1.82206	1.51168	1.27264	2.53983	9.10432		1.29704	0.952571	0.662315	0.999878	1.0882	1.38502	0.99638	0.836128	3.02534	1.38545		0.676182	0.843244	0.890161	1.3289	1.26152	1.91921	0.843459	1.47227	1.72207	1.49882		0.905447	1.00871	0.947398
PC	PC(33:1)		0.888284	0.619777	1.55137	1.13625	0.804319	1.06262	0.881629	1.07963	1.49168	1.39024		1.07998	1.11623	1.10702	0.781608	0.91516	3.31883	3.27643	2.0082	3.49362	9.73513		1.29848	1.08637	0.65262	0.78123	1.1813	1.7721	1.54295	1.51052	2.2133	1.7023		0.964975	0.613378	0.933087	1.12072	1.36784	2.00975	1.25242	2.21004	2.39895	2.26685		0.942167	0.796198	1.20985
PC	PC(33:2)		1.0056	0.846873	1.33521	1.17942	0.632898	0.914525	0.72163	1.04273	1.2734	0.942015		0.96859	1.1985	1.29648	0.716533	0.819896	1.27833	1.83889	0.972743	1.56149	3.57036		1.13052	1.0039	0.696744	1.1447	1.02414	1.93839	1.22064	1.49977	2.2099	1.32679		0.848988	0.71418	1.01487	1.22018	1.20178	1.87907	0.988854	2.03994	1.61395	1.68132		0.892583	0.984403	0.864712
PC	PC(34:0)		0.927559	0.76006	1.13794	1.25093	0.92351	0.67139	0.636317	0.812639	0.793312	0.834486		1.06832	1.20287	1.27859	0.568924	0.881295	4.10307	7.16759	2.68166	3.15864	4.56927		0.894788	1.47205	0.80761	0.998524	0.827032	0.7219	0.850263	0.860785	0.779527	1.04304		0.852293	0.917837	0.781477	0.88891	1.55948	0.95066	0.745941	1.0597	0.878623	1.09874		0.752192	1.00175	1.07607
PC	PC(34:1)		0.819335	0.675721	1.57252	1.13637	0.796052	1.09965	0.817744	1.2287	1.27129	1.46411		1.02819	1.30922	1.02955	0.694291	0.938744	2.83761	4.64466	2.23698	3.35232	9.61673		1.19384	1.00613	0.864138	0.938803	0.997095	1.69069	2.24968	1.66351	2.16256	2.37625		0.757384	0.735799	0.871484	1.29457	1.34076	1.83978	1.47029	1.64848	2.17619	2.2684		0.784152	0.99166	1.08268
PC	PC(34:2)		1.10943	0.752472	1.27446	1.05564	0.808006	0.959754	0.890755	1.1259	1.28014	1.12816		0.85862	1.15925	1.21147	0.710814	1.05985	1.32951	1.82842	1.15403	1.4613	3.33338		1.10628	1.05054	0.779529	1.05632	1.00733	1.38729	1.099	1.16751	1.54851	1.16283		0.842906	0.827886	1.06268	1.07586	1.19068	1.68706	1.07387	1.26841	1.23235	1.48686		0.79398	1.01388	0.941565
PC	PC(34:3)		0.88108	0.743347	1.53638	1.13113	0.708067	0.751989	0.552139	0.844314	1.20186	0.7116		0.999495	1.20682	1.10359	0.867587	0.822506	3.17903	3.1596	1.89022	3.59375	14.2741		1.13424	0.924739	0.637933	0.956152	1.34694	2.5124	1.58677	1.80557	3.21047	2.39068		0.836744	0.687525	0.85628	1.30659	1.31286	2.32328	1.39647	1.99024	2.21588	2.69425		0.810738	0.956088	0.923083
PC	PC(34:4)		0.726218	1.00916	1.25005	1.27148	0.743098	0.476955	0.459055	0.71639	1.23299	0.627156		1.42867	1.17696	0.809798	0.861449	0.723119	1.8132	2.06109	1.46769	3.33282	13.8035		1.05838	1.02991	0.825593	1.20593	0.880185	0.805655	0.66765	0.576549	1.33147	1.02348		0.822528	1.24571	0.573001	0.989959	1.3688	0.752675	0.315458	0.578664	0.596125	0.585642		0.789006	0.818175	1.03079
PC	PC(35:1)		0.939836	0.597418	1.34495	1.16106	0.956732	0.849812	0.841625	0.830791	1.06894	0.967965		1.00683	1.02044	1.17604	0.913463	0.883229	3.80292	7.24168	1.84454	3.18133	11.1049		1.13119	0.984003	0.923668	1.11396	0.847176	2.24017	2.52898	2.22399	2.79585	3.10654		0.909762	0.739531	1.02671	1.00217	1.32182	1.37346	1.3212	1.66651	1.95606	2.29563		0.885585	0.860358	1.18273
PC	PC(35:2)		1.23904	0.763935	1.23534	1.01899	0.742682	0.799648	0.666252	0.92243	0.954783	0.791231		0.926311	1.11419	1.30184	0.742562	0.915101	1.30135	2.40988	0.965908	1.30949	3.90405		1.14772	1.05086	0.706247	1.16494	0.930239	1.83374	1.63689	1.61211	1.90804	1.50159		0.927851	0.781092	0.976521	1.04538	1.26915	1.33897	0.974372	1.30117	1.20415	1.44463		0.718619	1.00415	1.05899
PC	PC(35:3)		1.2484	0.929629	1.48529	0.866794	0.469882	0.778648	0.533568	1.09435	1.10943	0.553238		0.918774	1.19174	1.47773	0.68792	0.723838	1.57978	2.5749	0.722263	1.46776	4.40869		1.25507	0.965199	0.54711	1.06847	1.16414	2.17337	1.42717	1.7655	2.20314	1.40481		0.764298	0.80755	1.07497	1.04791	1.30527	1.97123	1.23567	1.58909	1.41901	2.22428		0.568612	1.33103	0.547703
PC	PC(35:4)		0.923269	0.83794	1.05749	1.27703	0.904278	0.640671	0.587238	0.970793	0.898897	0.714177		1.14104	1.27942	0.976685	0.765035	0.837827	2.96958	4.11711	1.81233	2.7377	7.80337		0.87555	1.113	0.690423	1.31427	1.00676	1.33322	1.11563	1.30669	1.65394	1.23121		1.04518	0.998378	0.70885	0.940848	1.30674	0.959706	0.539402	0.930736	0.958043	0.847833		0.702926	1.00362	0.820468
PC	PC(36:0)		0.996732	0.897929	0.980339	1.15371	0.97129	0.455127	0.488829	0.705611	0.617807	0.668725		1.06829	1.03847	1.38188	0.579331	0.932027	4.39023	7.67708	2.51434	2.45734	2.55147		0.823381	1.53799	0.938265	0.857114	0.843246	0.442183	0.65558	0.510472	0.461538	0.827791		0.793049	1.16122	0.751083	0.716547	1.5781	0.619774	0.475885	0.929491	0.794102	0.642331		0.776287	1.03509	1.24461
PC	PC(36:1)		0.943893	0.617553	1.34841	1.16518	0.924961	0.919348	0.963091	1.01739	1.37672	1.37251		1.14189	1.17972	1.09497	0.630976	0.952454	4.76334	8.70203	2.35651	3.53421	10.2512		1.19901	1.18995	0.813024	0.870904	0.927115	1.88942	2.30199	2.04977	2.6827	3.13903		0.830102	0.78543	0.863855	1.10683	1.41379	1.29937	1.13246	1.55879	1.92815	1.83215		0.918851	0.879235	1.21371
PC	PC(36:2)		1.11961	0.769768	1.26094	0.958145	0.891536	0.806674	0.803381	0.908064	1.03327	0.893857		0.975007	1.10397	1.27666	0.782575	0.861779	1.2637	2.05289	1.07359	1.30271	2.65978		1.12014	1.17891	0.769124	0.934114	0.997712	1.21216	1.26125	1.28258	1.55367	1.48014		0.811194	0.811323	1.00554	1.03957	1.33237	1.18109	0.90031	1.21295	1.07127	1.4293		0.780488	0.928528	1.15258
PC	PC(36:3)		1.19628	0.742974	1.32237	0.914377	0.823997	0.832928	0.616342	0.872515	0.915531	0.727613		0.865639	1.10548	1.15582	0.846776	1.02628	1.47716	2.1757	0.809751	1.46811	4.3481		1.22747	0.892216	0.709142	1.03737	1.13381	1.88609	1.08756	1.59805	1.70515	1.45491		0.841626	0.722969	1.09028	1.22207	1.12305	1.40934	0.911204	1.13689	1.01719	1.44867		0.675531	0.971505	1.08844
PC	PC(36:4)a		1.27679	0.715332	1.49507	0.884217	0.62859	0.945901	0.678033	0.846031	1.35499	0.588396		0.855144	1.32033	1.32639	0.64768	0.850461	1.44543	2.0261	0.650468	1.14865	3.44699		1.36071	0.852166	0.652758	1.04913	1.08524	1.77049	0.997063	1.31495	1.85505	1.0903		0.788272	0.763687	1.24022	0.924231	1.28359	1.83344	1.13968	1.27096	1.20884	1.89376		0.887472	0.938083	1.0125
PC	PC(36:4)b		0.8385	0.918529	1.07399	1.15796	1.01102	0.7163	0.665139	1.03609	0.889627	0.975334		1.22675	1.05619	0.933873	0.790281	0.992904	2.73356	4.52678	2.1885	2.44119	6.93585		0.891145	1.30582	0.736912	1.10935	0.956772	0.799698	1.04685	1.01376	1.00567	1.36818		1.05237	1.06852	0.761444	0.822029	1.29565	0.797701	0.48105	0.844754	0.817168	0.754515		0.679327	0.906184	0.986929
PC	PC(36:5)		1.01438	0.737911	1.70292	0.992811	0.551976	0.635045	0.607122	0.710128	0.979139	0.608742		1.01524	1.31469	1.19123	0.633726	0.845112	1.05962	0.691657	0.96991	1.66627	7.41417		1.04999	1.33478	0.692548	0.843171	1.07951	1.31331	1.21078	1.29077	1.68789	1.12342		0.674391	0.878024	0.982957	1.01768	1.44695	1.36599	0.725276	0.934132	0.877052	1.53205		0.983011	0.862378	1.01849
PC	PC(37:2)		1.39613	0.644896	1.24315	0.87272	0.843096	0.704724	0.632835	0.868597	0.791816	0.828798		0.999949	1.112	1.23732	0.720889	0.929849	1.01314	1.69475	0.900098	0.853401	2.5126		1.08642	0.966608	0.746814	1.16228	1.03787	1.26836	0.98511	1.01365	1.15088	1.16315		0.877849	0.731408	1.02678	1.04029	1.32367	1.15684	0.730699	1.15957	0.996788	1.23702		0.91785	0.95544	0.911282
PC	PC(37:3)		1.15415	0.920408	1.35341	0.485344	1.08669	0.635011	0.644835	0.744245	0.602494	0.945606		1.07985	1.10259	0.905349	0.956193	0.956019	0.516798	0.778034	0.783974	1.05025	2.93714		1.04577	0.75855	0.601999	1.27814	1.31554	1.56149	1.01054	2.04148	1.46684	1.41305		0.785169	0.706359	1.05298	1.30435	1.15114	1.13338	0.693847	0.67805	1.06858	1.08938		0.690347	1.06307	1.10348
PC	PC(37:4)		1.17616	0.8403	0.829956	1.25191	0.901676	0.388106	0.507587	0.778904	0.557085	0.702712		1.19839	0.980822	0.931658	0.894893	0.994236	2.64343	6.20449	1.62536	1.94545	5.6124		0.753307	1.09351	0.706559	1.43669	1.00993	0.6995	0.901714	1.14071	0.955354	1.27445		1.17788	0.974948	0.703099	0.868595	1.27548	0.543724	0.30599	0.800315	0.614617	0.528337		0.677714	0.902927	0.985844
PC	PC(38:2)		1.13991	0.698789	1.34639	0.942747	0.872159	0.576628	0.617774	0.671086	0.784213	0.818029		0.920661	1.00988	1.13605	0.921937	1.01147	0.872865	0.949289	0.856554	0.808531	1.32092		1.13491	1.08543	0.817233	0.82705	1.13538	0.945642	1.25456	1.27444	1.21486	1.28019		0.723907	0.684188	1.131	1.06957	1.39134	1.14583	0.820974	0.938461	1.1795	1.36888		0.823851	1.05542	1.19506
PC	PC(38:3)		0.871762	0.617194	1.23605	1.04194	1.23305	0.772965	0.69837	0.808308	0.925409	1.43375		1.21584	1.00983	0.839329	0.905448	1.02955	0.797566	1.02935	0.899662	0.757667	1.1929		1.06814	1.20302	0.983399	0.766726	0.978711	0.98729	1.37172	1.48237	1.18191	2.11433		0.711031	0.875437	0.965738	1.03058	1.41721	0.917516	1.1021	1.17712	1.88745	1.72692		0.869173	0.957937	1.26257
PC	PC(38:4)a		1.29073	0.758607	0.999309	1.00325	0.948109	0.389738	0.433708	0.555377	0.601618	0.71155		0.845335	0.948602	0.781473	1.40145	1.02314	0.660094	0.730256	0.706876	0.925823	2.13504		0.88995	0.869982	0.672485	1.26938	1.2982	1.11228	0.90704	1.18	1.32751	1.53418		1.03071	0.649146	1.10593	1.21966	0.994554	1.01433	0.874489	0.939312	1.21072	1.0368		0.502302	1.11312	0.946135
PC	PC(38:4)b		0.866017	0.858224	0.929707	1.2596	1.08645	0.567046	0.598246	0.835384	0.697442	0.944418		1.28049	0.993287	0.913808	0.756612	1.0558	2.0459	4.04297	1.78007	1.73825	3.0703		0.801009	1.44206	0.848232	1.03331	0.875387	0.774515	1.05044	1.19568	0.945932	1.5845		1.04954	1.09951	0.744055	0.749704	1.35719	0.527804	0.332825	0.744194	0.70242	0.536627		0.710402	0.896454	1.11555
PC	PC(38:5)		0.939199	0.741259	1.13143	1.23274	0.955368	0.485233	0.554922	0.626486	0.630256	0.869811		1.09739	0.9245	0.814234	0.96657	1.19731	2.2121	3.24242	1.80293	2.04695	4.69855		0.874487	1.1547	0.784162	1.06291	1.12374	0.880917	0.840479	0.998854	1.02134	1.50875		1.02362	0.979744	0.810818	1.05093	1.13489	0.72047	0.380725	0.658912	0.851223	0.658001		0.604479	0.945165	1.0158
PC	PC(38:6)a		1.09017	0.767654	1.19118	1.27079	0.680214	0.525045	0.443761	0.703377	0.633768	0.583814		1.19101	1.0447	1.1007	0.941704	0.721881	2.74829	4.86289	1.7916	1.94046	5.67996		0.806782	1.10382	0.672278	1.25051	1.16662	0.896702	0.990476	1.01934	1.10458	1.5256		1.05672	0.791024	0.825588	1.00225	1.32442	0.968721	0.534832	1.09496	0.853093	1.055		0.75602	0.917925	1.0024
PC	PC(38:6)b		0.682468	0.687645	1.12072	1.4596	1.04957	0.617507	0.456867	0.772978	0.676839	0.820494		1.3438	0.950917	1.06176	0.756573	0.886949	2.9591	5.27196	3.66693	2.65429	6.52357		0.953074	1.68334	0.818727	0.910129	0.63473	0.835433	0.889899	0.717099	1.24205	1.45165		0.886868	0.979348	0.71703	0.847704	1.56905	1.01064	0.615253	1.26067	1.21723	1.4255		0.823815	1.00244	0.920777
PC	PC(39:4)		1.2147	0.698837	0.908913	1.18727	0.990278	0.457822	0.460864	0.739455	0.490024	0.597855		1.31622	0.969138	1.01262	0.886004	0.816012	1.81761	4.6872	1.46251	1.24739	3.76425		0.774981	1.15764	0.830363	1.41621	0.820807	0.874402	0.867909	0.943117	0.494634	1.19661		1.18156	1.12343	0.857343	0.701378	1.13629	0.555768	0.334706	0.706979	0.545556	0.492433		0.647564	1.07161	0.874642
PC	PC(39:5)a		0.821426	0.955543	1.17165	1.39432	0.657067	0.770703	0.670732	0.650589	0.939305	0.584613		1.07001	1.13361	1.27384	0.618824	0.903713	0.937443	0.385455	0.607514	0.6604	0.703511		1.38994	0.823842	0.820424	0.918004	1.04779	0.773418	0.767441	0.811709	0.730878	0.752673		0.727295	0.911386	0.673775	1.32665	1.36089	1.40337	0.908868	0.895008	1.31281	0.962241		0.785293	1.10107	0.946263
PC	PC(39:5)b		1.13464	0.635349	1.0814	1.08546	1.06315	0.4238	0.450472	0.797151	0.422543	0.940762		1.16103	0.929797	0.664804	1.10369	1.14068	0.985615	2.04025	1.40332	1.1297	2.4049		0.997555	0.971498	0.759625	1.22643	1.0449	0.832492	0.946827	1.05974	1.02206	1.54329		0.996146	1.02452	0.855514	1.02874	1.09508	0.488791	0.300777	0.646016	0.748648	0.450094		0.736306	0.816114	1.30938
PC	PC(40:3)		1.16248	0.898367	1.11221	0.891095	0.935847	0.924687	0.834298	1.02035	1.22716	0.961132		0.770998	1.351	1.40087	0.594064	0.883066	1.25298	1.21442	1.0332	1.87803	2.13132		1.3948	1.06368	0.624437	0.926905	0.990177	1.91481	1.11864	2.0342	1.90655	1.09187		0.851347	0.721877	0.930715	1.09079	1.40527	1.27534	0.917586	1.42949	1.17378	1.70441		0.826692	1.05714	1.14833
PC	PC(40:4)		0.973383	0.63753	1.12294	1.16847	1.09768	0.621009	0.656705	0.786981	0.838687	1.248		1.20073	0.98513	1.15208	0.625561	1.0365	2.97412	4.64198	2.80372	2.32073	3.6533		0.957759	1.32041	0.866789	0.992967	0.862072	0.805803	0.968857	1.08718	1.0504	1.43919		0.706673	1.08264	0.824537	1.07688	1.30927	0.881306	0.5051	1.15442	1.08005	1.08588		0.733494	0.83891	1.36695
PC	PC(40:5)		0.974605	0.785581	1.11598	1.14615	0.977683	0.500455	0.747789	0.878524	0.749527	0.977907		1.17232	1.18888	0.906427	0.828161	0.904209	1.68754	1.90446	1.65028	1.14386	1.6918		0.991243	1.19864	0.975964	0.931457	0.902697	0.771532	1.13678	1.10011	1.25039	1.43939		0.990522	1.08698	0.756689	1.00409	1.16171	0.755217	0.38521	0.877572	1.09032	0.812237		0.828332	0.868458	0.987847
PC	PC(40:6)a		1.30759	1.0753	0.708678	0.886374	1.02206	0.337297	0.378093	0.420513	0.455627	0.550053		0.873047	0.715438	0.686998	1.45643	1.26808	1.15455	1.45025	0.972549	0.882822	2.44331		0.277939	0.762472	0.606068	1.99112	1.36241	0.418742	0.484972	0.622122	0.56331	0.710763		1.38749	0.858631	0.892938	0.964543	0.8964	0.326418	0.228598	0.478962	0.734551	0.227723		0.364001	0.916176	0.563295
PC	PC(40:6)b		0.816868	0.666562	0.940565	1.31809	1.25792	0.799941	0.714021	1.03902	0.854596	1.23204		1.30984	1.01875	1.11623	0.66462	0.890565	2.37567	4.66797	2.62118	2.10054	3.34203		1.00687	1.90404	0.787504	0.76883	0.532755	0.856791	1.43226	0.909447	1.34631	1.66502		0.740529	1.0891	0.642686	0.799311	1.72837	0.802544	0.527	1.05895	1.09212	1.0349		1.0142	0.849236	1.08289
PC	PC(40:7)		0.847362	0.58146	1.16808	1.40386	0.999243	0.439391	0.38491	0.572885	0.52324	0.751579		1.25309	0.914506	0.86797	0.974997	0.98944	2.75932	4.92918	2.57452	2.59327	5.58212		0.894586	1.69945	0.686611	0.952576	0.766775	0.872222	0.811935	0.856082	1.04643	1.45695		0.759528	1.01353	0.833264	0.944334	1.44935	0.6496	0.481394	0.774129	1.11152	0.961472		0.737385	0.949763	1.16138
PC	PC(40:8)		0.892184	0.788091	1.01211	1.4616	0.846007	0.380666	0.329252	0.628906	0.502186	0.52133		1.1885	1.10141	1.06417	0.893521	0.752396	5.43529	9.44156	3.19625	2.91707	4.68879		0.692361	1.78335	0.613706	1.01374	0.896843	0.637085	0.960124	0.757888	0.934889	1.39382		1.17528	0.982971	0.620583	0.831587	1.38958	0.605647	0.329275	0.925903	0.753211	0.751893		0.797423	0.95808	0.973375
PC	PC(42:7)		1.18306	0.79356	0.894099	1.27258	0.856695	0.300947	0.430566	0.737372	0.478877	0.875124		0.93111	0.873016	1.27525	0.84095	1.07967	1.27895	2.46549	2.32127	1.99795	3.01008		0.958226	1.44575	0.733103	1.10563	0.757297	1.04313	0.868247	0.644222	1.27456	1.32438		0.881795	1.40406	0.781293	0.916057	1.01679	0.788376	0.345528	0.715617	0.785433	0.662534		0.537976	1.14063	0.900951
PC	PC(42:10)		0.887067	0.633309	1.0911	1.44585	0.942672	0.433349	0.342976	0.60319	0.513644	0.572729		1.28676	1.00445	1.13024	0.924161	0.654386	5.88989	10.9746	4.03779	3.3747	5.16254		0.715049	2.16908	0.510944	0.890531	0.714399	0.579578	1.04918	0.656788	0.823426	1.53287		0.821707	1.07468	0.598996	0.865407	1.63921	0.702307	0.514959	0.885341	1.1704	1.21401		0.887407	0.7858	0.958817
ePC	PC(32:0e)		0.905692	0.824252	1.18195	1.02639	1.06172	0.805485	0.879083	1.05658	1.3439	1.15919		0.881944	1.24194	1.23518	0.734319	0.906616	2.38055	3.77437	1.50474	2.00477	1.52234		0.823713	1.05042	0.758515	1.11503	1.25231	1.43552	1.39501	1.67626	1.52149	1.57531		0.747269	1.1309	0.90727	0.825555	1.38901	1.22759	1.46835	1.65976	1.39986	2.25692		0.814479	1.25062	0.790067
ePC	PC(34:1e)		0.951944	0.913684	1.21177	0.995923	0.926681	0.754323	0.802268	1.01173	1.70243	1.12697		0.960579	1.26032	1.13472	0.643289	1.00109	3.5502	6.69864	2.01099	3.47369	3.33543		1.02414	1.3919	0.849166	0.902456	0.832338	1.75371	1.69621	2.13099	2.0628	2.2242		0.793835	1.04301	0.769146	0.983887	1.41012	1.2602	1.47086	1.89077	1.40053	1.76343		0.756728	1.2331	1.09047
ePC	PC(36:4e)		0.862152	0.905317	1.26986	1.21516	0.747508	0.810825	0.733788	1.11719	1.1738	1.14868		1.18037	1.16811	1.2922	0.590966	0.768356	2.63205	4.93005	1.60917	2.29543	2.35302		0.916053	1.34497	0.700168	1.07549	0.963321	1.54034	1.2729	1.82419	1.66271	1.88069		0.799877	1.15757	0.876885	0.923906	1.24176	1.20308	1.04502	1.76129	1.08749	1.59874		0.866442	1.08401	0.923767
ePC	PC(36:5e)		0.825724	0.990722	1.15189	1.0542	0.977462	0.674781	0.687583	0.735781	1.08113	0.991584		1.11504	1.03902	1.38657	0.603218	0.856157	2.72666	6.06521	2.11089	3.38666	3.80054		0.845666	1.24453	0.692876	1.16036	1.05657	1.20083	1.48627	1.10404	1.33963	1.67842		0.962727	1.02342	0.747137	0.981298	1.28542	0.855706	0.532954	1.41579	0.737494	0.944248		0.79299	1.11781	0.971702
ePC	PC(38:4e)		0.942824	0.945383	1.18321	0.963518	0.965063	0.795776	0.759232	0.889063	1.05118	1.21845		1.35256	1.24982	1.00185	0.671191	0.724568	2.94849	6.05556	1.63582	2.50035	3.26872		0.886738	1.14898	0.831532	1.06681	1.06595	1.38348	1.48239	2.37468	1.36413	1.63162		0.724521	1.4196	0.748531	0.913713	1.19364	1.16204	1.05137	1.41917	1.14181	1.79177		1.00259	1.14725	0.778033
ePC	PC(38:5e)		0.950541	0.893523	1.16166	1.13152	0.862757	0.604317	0.692485	0.984027	1.11433	1.20991		1.1716	1.14109	1.25234	0.639767	0.795201	2.77763	4.73547	1.3958	2.88796	2.5243		0.953166	1.12323	0.889439	1.08626	0.947903	1.86136	1.72848	2.18481	2.03077	2.09993		0.758182	1.13192	0.825014	1.03542	1.24946	1.28536	1.07559	1.70664	1.26153	1.4525		0.825182	1.1619	0.975834
PE	PE(34:1)		1.04455	0.770245	1.61881	0.76401	0.802379	0.792811	0.715313	0.874831	0.790459	0.824059		0.732612	2.1013	0.746287	0.709344	0.710458	2.22843	3.47026	1.23525	6.73951	57.3529		1.24233	0.987921	0.794739	1.05876	0.916249	2.49471	0.920287	4.13835	4.73012	0.902578		0.887105	0.614096	0.711724	1.47037	1.31671	2.02715	2.55865	2.35663	2.78189	2.48355		0.442734	0.553547	1.69519
PE	PE(34:2)		2.07469	0.561548	1.03495	0.759144	0.569674	0.875069	0.426879	0.360569	0.466153	0.747983		0.819866	1.38341	1.71673	0.312845	0.767152	1.77253	6.0432	0.690517	4.28462	59.5217		1.32282	0.571658	0.604436	0.913429	1.58766	1.95685	1.82281	2.10561	4.48221	2.42373		0.911304	0.680091	0.629494	1.18046	1.59866	2.2495	1.49579	1.38266	1.6299	1.63895		0.775228	0.582635	1.38779
PE	PE(36:1)		1.83041	0.597623	1.22797	0.679802	0.664192	0.975597	0.593001	1.21195	0.627408	0.646354		0.800038	1.48423	1.49726	0.628983	0.589484	1.08742	1.94584	0.48923	1.46225	10.761		1.21624	0.925641	0.627347	0.831103	1.39967	4.50355	2.19439	4.08282	5.71617	2.19467		1.36783	0.687709	0.651408	0.903349	1.3897	1.75217	0.66141	2.07321	1.31013	1.94532		0.771899	0.928685	1.45059
PE	PE(36:2)		1.6842	0.583132	1.17673	0.877979	0.677961	0.840015	0.55759	0.946132	0.522429	0.781444		0.744705	1.28296	1.40161	0.703462	0.867264	0.510107	0.601763	0.28431	0.743304	3.3943		1.28953	0.724787	0.783786	0.870006	1.33189	3.63732	1.60526	2.82893	3.66068	1.57709		1.00347	0.666412	0.900519	1.10672	1.32287	1.57511	0.953686	1.53672	1.01943	1.61979		0.849898	0.836456	1.43875
PE	PE(36:3)		1.80022	0.527618	1.43188	0.728107	0.512171	1.04847	0.550713	0.928333	0.553008	0.59376		0.657114	1.44893	1.4343	0.641133	0.818532	0.837054	2.01234	0.26537	1.48336	19.3705		1.21415	0.630755	0.655363	0.984881	1.51485	3.66865	1.57884	2.4741	3.64921	1.04515		1.13696	0.586486	0.968502	1.19727	1.11079	1.83805	1.35003	1.6286	1.07714	2.04558		0.726089	0.805636	1.55694
PE	PE(36:4)		1.43494	0.326225	1.432	1.32032	0.486516	0.144072	0.545844	0.388936	0.143645	0.92848		1.44968	1.21014	0.87302	0.722761	0.744399	0.120854	0.135821	0.13349	0.553919	9.0708		1.24343	1.18043	0.950356	0.693689	0.93209	1.74746	1.43774	1.29093	1.48045	1.03066		1.22135	0.673727	0.517135	1.19657	1.39122	1.84822	0.633235	1.27532	1.32789	1.42216		0.732569	0.70853	1.33711
PE	PE(38:4)		1.32387	0.623783	0.979536	1.20186	0.870957	0.54606	0.551358	0.724878	0.324739	1.08179		1.01602	1.19862	1.05244	0.673345	1.05957	0.774519	1.41801	0.582569	1.06029	4.78795		1.29987	0.833861	0.68726	1.00795	1.17106	2.08386	1.8169	1.85677	2.05276	1.54911		1.15498	0.664134	0.616046	1.44014	1.1247	0.886558	0.529603	0.982103	0.757168	0.719033		0.690445	0.858849	1.22667
PE	PE(38:5)		0.720881	0.713498	0.760522	0.876781	1.92832	0.734402	1.02215	0.810379	0.734061	0.763347		0.618227	1.30135	0.686745	0.482366	1.91131	1.72309	9.99108	1.4053	5.02346	46.1691		1.19129	1.07223	0.620648	1.01907	1.09677	1.88548	1.00846	2.04805	2.69979	2.27307		0.812659	0.700393	0.457453	2.01912	1.01037	0.649898	0.572691	1.4965	1.3061	0.709238		0.627086	0.825496	1.08113
PE	PE(38:6)		1.08948	0.444243	1.11225	1.41266	0.941371	0.486584	0.370867	0.674409	0.553842	1.17246		1.27804	1.43951	0.864562	0.633618	0.784273	0.9275	2.74561	1.53605	1.84915	13.4573		1.54969	1.32603	0.563496	0.607243	0.953545	1.78848	1.61758	0.982243	2.89579	1.43857		0.837559	0.838417	0.665022	1.37926	1.27975	1.63401	1.10721	1.32074	1.49112	1.50585		0.964285	0.710372	1.29044
PE	PE(40:6)		1.19933	0.508759	0.915504	1.28368	1.09273	0.676646	0.732941	1.25664	0.608427	1.64437		1.08901	1.1628	1.13987	0.723452	0.884871	0.79723	0.657242	0.622787	0.971751	4.87048		1.28681	1.19546	0.872627	0.691915	0.953196	2.29119	2.03777	1.57034	3.3192	1.75208		0.778587	0.720471	0.774334	1.18833	1.53827	1.35887	0.888025	1.61756	1.35031	1.11705		0.81635	0.893756	1.31235
ePE	PE(36:5e)		0.947978	0.815635	1.21796	1.17565	0.84278	0.800672	0.74326	1.19236	1.20183	1.09723		1.10973	1.21444	1.17603	0.626822	0.872977	2.84955	4.22119	2.07944	2.38627	2.54105		1.01003	1.17866	0.74049	0.98661	1.08421	1.28215	1.38574	1.19278	1.18055	1.37694		0.812706	0.929625	1.03059	0.893844	1.33324	0.911708	1.04519	1.58105	0.969655	1.35925		0.581817	1.07496	0.827559
ePE	PE(38:5e)a		0.854076	0.965744	1.36429	1.14587	0.670019	0.804843	0.48257	1.13964	1.18049	0.455276		1.03898	1.18067	1.46951	0.509974	0.80087	2.82787	2.73035	1.73981	1.51521	2.27673		0.811773	1.38322	0.657546	1.18996	0.9575	1.3037	1.1822	0.805343	1.0434	0.74677		0.757863	1.15163	0.918132	1.10538	1.067	0.868949	0.605269	1.65148	0.975031	1.62774		0.496611	1.34697	0.71904
ePE	PE(38:5e)b		1.07195	0.820746	1.03987	1.07236	0.995072	0.779141	0.726006	0.873452	1.41433	1.11497		0.954052	1.26438	1.17433	0.696087	0.911153	2.13144	3.53205	1.5264	1.90796	2.34197		0.873075	1.37229	0.838593	1.00838	0.907665	1.12233	1.52688	1.27079	1.19725	1.15349		0.936269	1.02963	0.823021	0.84303	1.36805	1.10803	0.87182	1.27602	0.954944	1.18594		0.692919	1.31212	0.858319
ePE	PE(38:6e)		1.06725	0.848787	1.14847	0.997125	0.938363	0.832619	0.780178	1.04643	1.27944	1.02316		0.79183	1.24237	1.44059	0.60839	0.916825	1.79343	2.62777	1.58143	1.29964	1.4395		0.950079	0.810718	0.98107	1.00916	1.24897	1.42607	1.1787	1.20042	1.46785	1.66302		0.833228	1.02998	0.653076	1.06783	1.41589	1.1651	0.959279	1.51281	1.12813	1.34369		0.680543	1.3232	0.911444
ePE	PE(38:7e)		0.963715	1.16122	1.12813	1.05653	0.690398	0.913994	0.826644	0.543232	1.39746	0.841273		0.999649	1.57683	1.27501	0.350444	0.798067	9.69049	21.2066	4.47555	8.60468	11.3166		0.677035	1.29922	0.75982	1.19554	1.06839	0.771747	1.71685	1.12583	1.72445	2.56831		0.766336	1.12495	0.553017	0.779836	1.77586	1.20556	0.845836	1.55118	1.3377	1.42655		0.775557	0.808315	1.18559
ePE	PE(40:5e)		1.00295	0.909602	1.0245	1.04128	1.02166	0.847838	0.697122	0.79667	1.49926	0.794926		1.06907	1.21388	1.32696	0.567334	0.822759	2.99285	4.52884	1.5301	2.66358	2.751		0.841572	1.22637	0.933146	1.1857	0.813209	1.17952	1.29678	1.22514	1.10157	0.91433		0.913413	0.981478	0.679353	1.15713	1.26863	1.09752	1.04852	1.78105	0.980547	1.22448		0.743296	1.08804	0.785371
ePE	PE(40:7e)		0.843161	0.872015	1.09832	1.28659	0.899919	0.767765	0.561839	1.12699	1.41675	0.821182		1.19362	1.14873	1.09541	0.715976	0.846262	2.6265	3.77649	2.10837	2.39652	2.26206		0.912953	1.31929	1.10429	1.08028	0.583193	0.942544	0.98402	0.920754	1.02374	1.10003		0.668343	1.05296	0.814125	1.01554	1.44903	1.28644	1.0287	1.45376	0.99645	1.58044		1.00501	1.17178	0.942422
ePE	PE(40:8e)		0.833933	0.897299	0.922956	1.40309	0.942723	0.704873	0.84704	0.848626	1.32973	1.13206		0.964455	1.23374	1.54408	0.355042	0.902685	2.55692	7.48564	1.48986	2.57839	3.51934		1.41796	1.23553	0.883063	0.988925	0.474521	0.994823	1.24556	1.42758	0.838114	0.912071		0.602122	1.08864	0.674588	0.737355	1.89729	0.824123	0.538362	1.35964	0.543683	1.09611		0.840848	1.15773	1.18293
PI	PI(34:2)		1.25446	0.62437	1.37272	1.0409	0.707556	0.950354	0.763608	1.0018	1.12049	1.05728		0.768571	1.46471	1.20868	0.552453	1.00558	1.70317	2.98937	1.92819	2.2347	4.03115		1.07966	1.1395	0.739632	1.07972	0.961486	1.71573	1.48806	1.42282	1.92718	1.58888		0.800098	0.842531	0.819352	1.21891	1.31911	1.43283	1.04489	1.50338	1.10286	1.98253		0.793393	0.86213	1.10673
PI	PI(36:2)		1.86547	0.799898	1.0838	0.691248	0.559584	0.699716	0.478085	0.70825	0.985639	0.741058		0.807309	0.935998	1.50032	0.914198	0.842178	2.37985	8.64579	1.47988	3.73942	7.68194		0.931954	1.51472	0.541761	0.672888	1.33868	3.23222	1.62731	1.6888	2.06999	1.88989		0.879935	0.887432	0.761419	1.27162	1.19959	1.44803	1.37278	1.58313	0.862439	2.05702		0.566815	1.05942	1.2045
PI	PI(36:3)		1.33295	0.896655	1.21489	0.724315	0.831185	1.02102	0.545213	1.01686	1.14037	0.78153		0.929077	1.38715	0.991251	0.746802	0.94572	2.17822	4.70763	1.45647	3.11774	5.01614		1.06151	0.769012	0.824455	1.16519	1.17983	2.47654	1.24978	2.29548	2.82149	2.56416		1.06741	0.838147	0.988505	1.14075	0.965192	1.43552	1.12242	1.59367	1.34221	1.92754		0.752628	1.03993	0.915409
PI	PI(36:4)		1.02469	0.764702	1.38852	1.14241	0.679681	0.673764	0.690214	0.685935	0.939914	0.921418		1.01743	1.34105	1.13723	0.529931	0.974364	1.31236	1.97113	1.84007	1.48089	2.29107		1.11342	1.09765	0.74364	1.01389	1.03141	1.04388	1.2445	0.963864	1.00323	1.17201		0.918618	0.850843	0.726584	1.06222	1.44173	0.986005	0.455135	1.05061	0.873461	1.05622		0.679685	0.987398	0.910957
PI	PI(38:3)		0.856536	0.489504	1.12113	1.19493	1.3379	0.968237	1.01139	1.1195	1.25013	1.59549		1.09822	0.737701	0.769409	1.49904	0.895628	0.491021	1.36168	0.8707	0.611008	0.846643		1.17308	1.18536	0.869646	0.857741	0.914174	1.02606	1.49627	1.12369	0.958135	2.39212		0.862817	0.700783	0.75851	1.34507	1.33282	1.37097	1.66712	1.52062	2.53904	2.70694		0.971353	0.732778	1.5584
PI	PI(38:4)		1.00831	0.787934	1.09646	1.20568	0.901614	0.801265	0.849696	0.957108	0.91616	0.991661		1.1456	1.14411	1.11865	0.69465	0.896987	0.995899	1.696	1.0981	0.949085	1.10329		0.966784	1.16637	0.863101	0.98792	1.01583	0.703219	0.852706	0.766948	0.680563	0.842524		0.879858	0.856013	1.01015	0.975699	1.27829	0.881539	0.553539	0.866421	0.806741	0.817985		0.806606	1.01663	1.06124
PI	PI(38:5)		1.10496	0.781911	1.11125	1.19566	0.806214	0.417547	0.522876	0.698731	0.764698	0.706265		0.925511	1.27883	0.979863	0.98446	0.831334	2.38458	3.63438	1.93335	2.77758	4.12483		0.958115	0.943447	0.745531	1.08386	1.26905	1.82745	1.75344	1.57838	1.68336	2.20257		0.986516	0.744109	0.819451	1.23393	1.21599	0.959105	0.571363	0.977766	1.02548	1.24434		0.635541	1.14446	0.857744
PI	PI(38:6)		0.85417	0.610987	1.33589	1.41512	0.783833	0.755543	0.579538	0.841258	1.0057	0.968259		0.912277	1.28846	1.06214	0.73873	0.99839	4.37975	14.0051	6.85562	8.06634	19.6593		1.06805	1.51107	0.705376	0.888544	0.826956	1.64858	1.97213	1.21371	2.27691	1.87172		0.681379	0.837278	0.671251	1.25003	1.56006	1.43236	0.758186	1.22836	1.30157	2.02502		0.883363	0.964976	1.10274
PI	PI(40:6)		0.720557	0.622788	1.32689	1.16904	1.16072	0.697147	0.511741	0.875932	0.836894	0.785179		1.06235	0.66622	0.916903	1.10371	1.25082	2.54592	6.10113	3.46955	3.52072	5.04161		0.960465	1.96665	0.693137	0.58007	0.799681	0.928157	1.07766	0.789119	1.50504	1.48546		0.741821	0.925292	0.504008	1.12298	1.7059	0.621434	0.656766	0.986491	1.04685	1.20577		0.960131	0.691655	1.54497
SM	SM(33:1)		1.15766	0.861903	1.12134	1.09767	0.761426	0.778171	0.585481	0.678269	0.887055	0.841037		0.88811	1.26452	1.09793	0.74466	1.00479	1.96665	3.44089	1.44608	1.33543	1.70128		1.09145	1.06323	0.675076	1.10147	1.06877	0.893119	0.946262	0.897882	0.861756	1.10588		0.926881	0.945576	0.727366	0.967194	1.43298	0.926938	0.569827	0.905602	0.897685	1.15346		0.77595	1.27477	0.866967
SM	SM(34:1)		0.999223	0.932687	1.24462	0.932876	0.890592	0.86347	0.735675	0.797896	1.06798	1.15798		0.958513	0.957482	1.23432	0.696507	1.15317	2.0229	4.304	1.7694	2.02447	2.10152		1.00346	1.03533	0.896235	0.997868	1.0671	0.750447	1.11861	1.04064	0.823786	0.961839		0.728703	1.06307	0.754071	1.08647	1.36769	0.788618	0.635379	0.882776	0.911752	0.984136		0.716437	1.27919	0.952295
SM	SM(34:2)		1.05317	0.9915	1.32401	0.899537	0.731777	0.64951	0.543268	0.684008	1.06575	0.699485		1.06066	1.11459	1.18735	0.625444	1.01195	2.08703	5.14341	2.11551	2.66859	4.51566		1.08946	1.13506	0.754729	1.0367	0.984045	0.52157	0.938134	0.704528	0.618221	0.970075		0.796517	1.02605	0.740729	1.07565	1.36105	1.02979	0.685936	0.971958	0.725954	1.26125		0.681699	1.17094	0.912588
SM	SM(36:1)		0.989347	0.911696	1.02388	0.797446	1.27763	1.19849	1.17029	1.19404	1.48035	1.56332		1.04872	1.01402	1.20522	0.68058	1.05146	3.46651	7.97776	2.91194	3.93578	3.34188		0.955924	0.750695	0.880485	1.30248	1.11042	1.63567	2.69718	1.17052	2.26385	1.97788		0.781519	1.14357	0.987026	0.790766	1.29712	1.24381	1.45084	1.48117	1.06129	1.35847		0.706656	1.21481	1.23261
SM	SM(38:1)		0.95455	0.953146	1.13122	0.954508	1.00657	0.803947	0.909015	0.992076	0.970609	1.44215		1.12204	1.2381	1.05625	0.603627	0.979976	3.74632	11.4294	2.43077	4.88726	4.59716		0.788215	1.34406	0.933668	0.9776	0.956454	1.3048	1.42914	0.915391	1.58219	1.84108		1.00389	0.972474	0.872869	1.01098	1.13978	0.986149	1.14167	1.32153	1.42541	1.22467		0.784024	1.05799	1.1895
SM	SM(40:1)		0.842098	0.860799	1.10666	1.14288	1.04757	0.720821	0.778609	0.79184	0.999613	1.06808		1.00751	1.17253	1.14958	0.559453	1.11092	2.82213	7.03756	2.00935	2.79649	2.43556		0.946134	1.11475	0.895638	0.986703	1.05677	0.619174	0.974154	0.855601	1.09188	1.17909		0.683681	1.04646	0.892711	1.04697	1.33018	0.861768	0.854865	0.931576	1.11018	1.08653		0.744523	1.17023	1.22005
SM	SM(40:2)		1.07224	0.922451	1.23682	0.907031	0.861459	0.679927	0.74519	0.721888	1.04848	1.07315		1.0633	1.12004	1.01967	0.630481	1.1665	4.03291	8.30185	2.7422	5.57152	3.01189		0.942275	1.04954	1.02093	0.970034	1.01721	1.05487	1.24925	0.828918	1.12037	1.26802		0.711139	0.874245	0.988611	1.16641	1.2596	0.945663	1.00421	1.05557	1.10574	1.2736		0.743394	1.28529	1.12826
SM	SM(40:3)		0.947272	1.71674	0.560641	1.16	0.615344	0.735372	0.488465	0.597394	1.72816	1.74877		1.15617	1.57284	0.618108	0.58751	1.06538	4.90915	9.13736	1.75779	5.42022	5.38127		0.782393	0.886455	1.48362	1.02538	0.822144	1.28864	2.41804	0.873401	1.02154	2.69675		0.947919	1.01171	1.01813	0.978301	1.04394	1.06133	1.22657	1.11074	0.978999	0.985963		0.869239	0.723505	1.28105
SM	SM(41:1)		0.864523	0.830639	1.14183	1.0937	1.06931	0.686332	0.747744	0.927936	0.796624	0.929831		1.00615	1.14755	1.17345	0.666705	1.00614	2.05512	5.90526	1.69159	1.66201	2.12808		0.879686	0.975662	0.895684	1.13198	1.11699	0.676594	0.919441	0.643955	0.709608	0.948978		0.783473	0.980669	0.906929	1.07105	1.25788	0.7846	0.564304	1.02793	1.00375	0.91986		0.722865	1.19096	1.03253
SM	SM(41:2)		1.01219	0.85058	1.21984	0.967836	0.94955	0.698592	0.574472	0.743191	0.909911	0.641507		1.03323	1.10097	1.00596	0.657281	1.20256	2.22569	7.29418	2.06595	2.70692	3.55309		1.0046	0.999743	0.935727	1.03786	1.02207	0.5839	1.04307	0.737358	0.730874	1.17695		0.713202	0.938699	0.89387	1.03655	1.41768	0.948077	0.573817	1.11349	0.949756	1.14258		0.787593	1.08798	1.12362
SM	SM(42:1)		0.921904	0.830425	1.24618	1.11157	0.889919	0.6615	0.692137	0.755329	0.916619	0.808584		1.01869	1.19094	1.0975	0.568374	1.1245	2.31299	5.89958	2.06115	2.02119	1.97838		0.891725	1.0449	0.877534	1.16096	1.02488	0.444814	0.839225	0.782063	0.745209	0.914966		0.803359	1.01965	0.900542	0.99821	1.27823	0.771377	0.556256	0.817595	0.904143	0.860337		0.763296	1.21492	0.940685
SM	SM(42:2)		0.865946	0.972809	1.06146	0.997578	1.10221	0.703607	0.732489	0.70559	1.01826	1.08254		0.97945	1.16681	1.11375	0.569026	1.17097	4.22806	8.46498	2.96296	4.94119	3.93504		1.01887	1.04662	1.00192	0.956338	0.97625	0.831447	1.17132	1.1693	1.06937	1.34831		0.692072	1.05947	0.942179	1.0459	1.26038	0.858922	1.05159	1.24355	1.04979	1.23163		0.711801	1.17437	1.26291
SM	SM(42:3)		1.12148	0.904977	1.10267	0.937456	0.93342	0.620197	0.625573	0.613064	1.14364	0.925831		0.984086	1.1137	1.09222	0.63077	1.17923	4.39746	11.2546	3.10883	6.09365	5.90914		1.05421	1.08531	0.897772	0.95392	1.00879	0.949688	1.26231	1.33574	1.25529	1.28023		0.680413	0.950401	0.926067	1.10911	1.334	1.16628	1.26532	1.49811	1.21713	1.74009		0.710615	1.11381	1.12833
SM	SM(42:4)		1.09267	0.957019	1.12018	0.64609	1.18404	0.522481	1.01514	0.601241	0.788901	0.372745		0.940095	1.09249	1.1129	0.762959	1.09155	2.82424	8.67285	3.91005	7.51398	6.06668		1.04235	1.2346	0.820877	1.05322	0.848952	0.611096	0.853939	0.86092	1.81831	0.865956		0.543166	0.800433	0.977021	1.18216	1.49722	1.24625	1.64524	1.54458	0.743422	2.14658		0.658284	1.41443	0.827043
SM	SM(43:1)		0.986312	0.832972	1.29927	0.939468	0.941974	0.592121	0.71503	0.680209	0.495833	0.774952		1.30498	0.801786	1.50812	0.53884	0.846277	1.20255	2.65922	1.62836	1.06797	1.0477		1.02241	0.981921	0.850784	1.42262	0.722263	0.349483	0.331384	0.415671	0.431492	0.473218		0.875009	1.05415	0.921658	0.763783	1.3854	0.807887	0.44076	0.691117	0.780454	0.676639		0.744326	1.26326	0.835087
Cer	Cer(34:1)		1.09451	0.936883	1.11395	0.819204	1.03545	0.774998	0.594863	0.724326	0.646845	0.629805		0.953182	0.871173	1.30703	0.801569	1.06705	0.58648	1.51512	1.55368	0.750755	2.44019		1.07454	1.27336	0.78004	0.949998	0.922055	1.3309	1.65477	1.44378	1.07255	1.12494		0.882814	0.978728	0.950067	0.99091	1.19748	0.925688	0.547765	0.640693	0.461375	0.654048		0.757738	1.07138	1.01111
Cer	Cer(40:1)		0.764959	0.637371	1.22579	1.2997	1.07219	0.511412	0.664459	0.770447	0.60864	0.817353		1.2246	1.03209	0.928262	0.80611	1.00894	2.75792	8.95892	3.1038	2.29339	4.39502		0.670495	1.51825	0.782546	1.11885	0.909851	0.859783	1.41535	0.933478	1.67121	2.71352		0.911702	0.841367	0.871486	1.22859	1.14685	0.901228	0.644002	0.856691	1.13951	1.0405		0.715528	1.01983	1.05548
Cer	Cer(41:1)		0.691372	0.713403	1.17276	1.30833	1.11413	0.437212	0.647672	0.816323	0.539326	0.929656		0.978786	0.880618	1.04441	0.929852	1.16633	1.27958	3.99301	2.24389	0.964387	1.74842		0.696033	1.22504	0.844522	1.25988	0.974534	0.871569	1.5846	0.865102	1.47256	2.47096		0.719798	0.772342	1.03324	1.20332	1.27129	0.950566	0.56611	1.00735	1.10928	0.976889		0.659787	0.845259	1.03482
Cer	Cer(42:0)+O		1.25931	0.759038	1.26446	0.985141	0.732052	0.813307	0.710673	0.698763	0.845133	0.752655		0.96159	1.04306	1.15489	0.627673	1.21278	0.839092	1.03489	1.25287	0.533148	6.20512		1.00773	1.22088	0.854525	0.900336	1.01654	1.76483	2.09232	2.86328	3.10048	1.83166		0.973461	0.986483	0.839843	0.857797	1.34242	1.42204	0.67211	1.1326	0.711939	1.39339		0.879582	0.908109	1.09061
Cer	Cer(42:1)		0.770673	0.751489	1.36613	1.15301	0.958692	0.454193	0.55833	0.726509	0.663549	0.861678		0.793683	1.12529	1.03378	0.84124	1.20601	1.63755	4.57068	2.45445	1.32328	1.77219		0.949539	1.21604	0.846454	0.881204	1.10676	1.02191	1.53756	1.09091	1.69369	2.27704		0.794124	0.783932	0.976606	1.21827	1.22707	1.30611	0.839968	0.972764	1.16933	1.10981		0.938279	0.897556	0.745897
Cer	Cer(42:2)		0.680698	0.741957	1.16463	1.12061	1.29211	0.447773	0.696345	0.606029	0.721959	1.09071		0.992728	1.16478	0.920147	0.717678	1.20467	3.59448	10.1215	3.66835	3.51569	4.32509		0.877484	1.35613	0.713609	0.995959	1.05681	1.15656	2.11119	1.44068	1.89747	2.36838		0.577715	0.683356	0.965485	1.31835	1.4551	0.682047	0.839438	0.918333	1.25675	1.0907		0.748693	1.0514	1.11093
Cer	Cer(43:1)		0.88316	0.687158	1.3823	1.19079	0.85659	0.351447	0.552162	0.534227	0.350404	0.760807		1.26561	0.804421	1.48004	0.6991	0.75083	0.959042	1.70718	1.64947	0.772101	0.639218		1.07892	1.21594	0.747122	1.15067	0.80735	0.326911	0.324385	0.432627	0.556542	0.713275		0.819898	0.732534	1.1399	0.912204	1.39546	1.26324	0.647333	0.311228	1.04377	0.790867		0.884855	0.881344	0.592659
GCer	G1Cer(42:1)		0.804865	0.906782	1.09438	0.521342	1.67263	0.816388	0.65668	0.693523	1.35121	0.807742		1.03246	1.53153	0.766346	0.744766	0.924899	5.97408	13.8882	4.64717	5.80712	6.95707		0.732334	1.65587	1.18496	0.837121	0.589719	3.69323	6.31312	4.14641	4.12315	3.88445		0.608968	1.53717	0.461709	0.975921	1.41623	0.48386	0.481666	0.625988	0.49391	0.627019		1.09989	1.25689	1.10511
DG	DG(34:2)		1.23372	0.582925	0.913972	1.03343	1.23595	0.361266	0.353306	0.45736	0.327003	0.611841		0.754036	1.06424	1.30959	0.93054	0.941592	0.438874	1.01248	0.604409	0.447773	0.620196		1.00426	1.38804	0.58986	0.620209	1.39763	1.30106	0.881134	0.743017	1.94978	2.17173		1.23299	0.67332	0.726884	1.0011	1.36571	1.10457	0.359721	1.12898	1.06257	0.545642		0.824177	0.762389	1.47672
DG	DG(36:3)		1.3019	0.615168	0.927909	0.982746	1.17228	0.359794	0.271969	0.401973	0.187622	0.459447		0.777457	1.00966	1.24256	0.956417	1.0139	0.560104	1.49044	0.669771	0.611048	0.788405		1.08366	1.27485	0.658811	0.647978	1.33469	2.2396	0.971884	1.06835	2.76761	2.65006		1.36326	0.680433	0.703915	0.99152	1.26087	1.21338	0.346639	1.27512	1.20083	0.571846		0.769135	0.825587	1.36415
DG	DG(36:4)		1.24616	0.614019	0.884574	1.03027	1.22498	0.364635	0.272295	0.526072	0.208138	0.52405		0.743853	1.04402	1.37087	0.935552	0.905704	0.481796	1.17175	0.722849	0.434225	0.633092		0.805273	1.15448	1.02597	0.82969	1.18459	2.03984	0.926864	0.959952	2.24076	1.86668		1.2069	0.654165	0.699317	1.01701	1.42261	1.35442	0.409286	1.52519	1.13645	0.693412		0.65536	0.877499	1.2377
DG	DG(38:6)		1.20979	0.844856	0.485715	1.30082	1.15882	0.366692	0.544482	0.80034	0.312571	0.836354		0.78411	0.918714	0.985584	1.41364	0.897953	1.82944	4.48717	2.37609	2.16675	3.16928		0.61206	1.77688	0.700141	1.17566	0.735261	0.985753	1.00005	0.91189	1.57874	3.62512		1.55393	1.05738	0.63249	0.860686	0.895515	0.914404	0.381913	0.982135	0.982486	0.385399		0.67944	0.811145	0.875288
DG	DG(38:7)		1.16575	0.703377	0.977058	1.31357	0.840247	0.50852	0.494256	0.801564	0.351513	0.891715		0.683127	0.929722	1.12327	1.2676	0.996275	0.755127	1.53474	1.24718	0.915015	1.26462		0.622683	1.32566	0.871283	0.951174	1.2292	1.47606	1.53991	1.09569	2.47497	3.42552		0.904848	0.852839	0.770307	1.22732	1.24469	1.1469	0.41867	1.07029	1.17577	0.55254		0.601676	0.828842	0.708632
DG	DG(40:8)		1.37183	0.625609	0.794579	1.16948	1.03851	0.355979	0.27212	0.562169	0.214459	0.874542		0.77339	0.803878	1.00104	1.37671	1.04499	0.498492	1.86221	0.551513	0.650888	1.23471		0.475913	1.7328	0.632558	0.970586	1.18814	0.852518	1.01091	0.635127	1.6118	1.95387		1.01451	0.532053	0.831924	1.19108	1.43044	0.669513	0.333618	0.881005	0.805553	0.325024		0.644323	0.816371	1.01374
ChE	ChE(18:1)		0.874439	1.05368	0.989877	0.915925	1.16608	0.682307	0.782051	0.6974	0.71453	0.704015		0.886702	0.981496	0.935319	1.2381	0.958387	1.3617	0.971114	1.08265	1.20646	1.3142		1.03626	1.10389	0.837957	0.932363	1.08953	1.12436	1.24113	0.853576	0.998959	1.22579		1.24136	0.996739	0.882927	0.990441	0.888529	1.27231	1.17025	0.927287	1.03525	1.04145		0.465954	1.30542	1.18637
ChE	ChE(18:2)		0.948664	1.01221	0.996349	1.01299	1.02979	0.75042	0.823659	0.886457	0.898155	0.949862		0.969339	0.992446	1.05528	0.914084	1.06885	1.04136	0.855792	1.05193	0.920095	0.801231		1.04983	1.08476	0.986037	1.02019	0.859185	0.911262	0.913724	0.682219	0.902243	0.910275		1.12384	0.937049	0.96658	0.917085	1.05545	1.17657	1.00802	1.01869	1.01175	1.18326		0.606588	1.21865	1.12538
ChE	ChE(18:3)		0.896549	0.97893	1.09143	1.18675	0.846337	0.656846	0.752134	0.56275	0.769266	0.77909		1.06155	1.02031	0.805585	1.04592	1.06663	4.62541	6.0384	2.44676	3.16685	4.31576		1.02788	1.30779	0.601093	1.07698	0.986245	0.558986	0.91143	0.739279	0.944963	0.671341		1.36931	0.787456	0.835099	0.930391	1.07775	1.16314	1.15736	0.795314	1.05301	1.17613		0.553237	1.38933	0.708865
ChE	ChE(20:3)		0.688762	0.897891	1.30061	0.942921	1.16982	0.79315	0.782306	0.709728	0.727873	1.00985		1.07593	0.938925	0.863437	0.990548	1.13116	0.898548	0.528693	0.87286	0.737142	0.409694		1.20358	1.04599	1.06165	0.79332	0.895468	0.641379	0.813607	0.448838	0.606986	0.799371		0.858334	0.851445	1.00922	0.999723	1.28128	0.926696	0.866283	0.892924	1.35901	1.26815		0.540941	1.28696	1.37586
ChE	ChE(20:4)		0.932601	1.00749	0.953047	1.05597	1.0509	0.766774	0.746583	0.785197	0.792538	0.910553		1.10758	0.925593	0.996245	0.98969	0.98089	1.46659	1.31491	1.34084	1.11586	0.970627		1.01439	1.22191	0.966095	0.97489	0.822715	0.725891	0.905339	0.614197	0.639615	0.741924		1.23936	0.897923	0.899985	0.801987	1.16075	0.752045	0.595286	0.831025	0.867645	0.654328		0.59872	1.20946	1.13211
ChE	ChE(20:5)		0.945608	1.0185	1.54726	0.804228	0.684399	0.679914	0.795803	0.711333	1.03068	0.865768		1.18376	1.18142	0.902161	0.665786	1.06688	1.00172	0.516567	0.775309	0.546747	0.727709		1.35618	1.18628	0.907763	0.776988	0.77279	0.737355	0.925346	0.567238	0.874127	0.70314		0.779591	0.974841	0.857574	0.95804	1.42995	1.02508	0.690926	0.960196	0.8548	1.32864		0.620247	1.33976	1.01818
ChE	ChE(22:4)		0.763759	1.04603	1.06654	0.944153	1.17952	0.685203	0.419211	0.74516	0.506009	0.867048		1.21443	0.850021	0.909594	1.00637	1.01958	1.57118	1.29569	1.47835	0.822707	0.437079		0.702093	1.39901	1.04283	0.936344	0.91972	0.427254	0.415816	0.421363	0.435944	0.458123		1.00659	1.21629	0.615333	0.743327	1.41847	0.582592	0.376038	0.703196	0.548111	0.55153		0.50831	1.06228	1.25254
ChE	ChE(22:6)		0.64339	1.29296	0.795058	1.11158	1.15702	0.963956	0.847115	1.00845	1.11098	1.10148		1.45362	0.705834	1.13079	0.822982	0.886773	6.65932	4.43312	4.73605	2.76545	1.34876		0.903143	1.45504	1.09601	1.07999	0.465814	0.225932	1.0078	0.402333	0.363597	0.336637		0.724435	1.17044	1.08268	0.806732	1.21572	0.821253	0.927068	0.856803	1.0756	1.41185		0.700812	1.34151	0.90781
TG	TG(44:2)		1.86093	0.622212	1.29051	0.582073	0.644274	0.547712	0.559603	0.581194	0.528819	0.571195		0.882058	0.99864	1.56407	0.648758	0.906475	0.351846	0.327795	0.317864	0.306754	0.638769		1.46384	0.971812	0.829904	0.656153	1.07829	2.44344	0.675795	0.828405	1.82536	0.638693		1.26888	0.799703	0.777359	0.501201	1.65285	1.07851	0.497045	1.33017	0.559783	1.21469		0.675527	0.765318	1.83438
TG	TG(46:0)		1.17262	0.59021	1.67376	0.89425	0.669161	0.482511	0.324753	0.635374	0.24637	0.530595		0.993692	0.993892	1.30382	0.872259	0.836335	0.323358	0.242417	0.44096	1.00231	0.68214		1.56288	1.35663	0.848815	0.434771	0.7969	0.924611	0.67321	0.677888	1.04965	0.931749		0.941889	1.17659	0.760567	0.830245	1.29071	1.06587	0.46969	1.00042	1.03052	1.09615		0.879358	0.804792	1.61844
TG	TG(46:1)		0.95947	0.395522	2.83406	0.315171	0.495778	0.255881	0.261436	0.36326	0.247054	0.380882		1.04729	1.05967	0.860622	1.01566	1.01676	0.283301	0.18108	0.413338	1.10098	0.771654		1.80668	1.44104	0.655602	0.24076	0.855918	1.11193	0.519928	0.647459	2.29802	1.24642		1.13148	0.866801	0.545622	0.912954	1.54314	0.724978	0.331112	0.674123	0.896602	0.719455		1.03291	0.471507	2.05844
TG	TG(46:3)		1.87384	0.604201	1.33111	0.565224	0.625624	0.531858	0.543404	0.564371	0.513511	0.554661		0.974841	1.07771	1.52364	0.583118	0.840693	0.336422	0.313426	0.30393	0.293307	0.672694		1.58255	0.780817	0.752243	0.66344	1.22095	2.40856	0.683301	0.946315	2.1286	0.645787		1.31856	0.841379	0.874613	0.458961	1.50649	0.925419	0.455155	1.40243	0.512606	1.25442		0.697546	0.866888	1.81209
TG	TG(47:0)		1.06636	0.6627	1.01169	1.05053	1.20872	0.609885	0.851325	0.943593	0.411453	0.726088		0.814475	0.87448	1.37337	1.12306	0.81461	0.480153	0.558164	0.504271	0.484169	0.541865		0.902811	1.13521	0.846476	0.952459	1.16305	1.58548	1.01292	0.894591	1.93493	1.51828		1.24065	0.863008	0.927468	0.949787	1.01908	1.43772	0.785001	1.36943	1.23069	1.01009		0.893614	0.962426	1.13542
TG	TG(47:1)		0.985445	0.621374	1.84863	0.851632	0.692919	0.486079	0.496631	0.515793	0.469311	0.506919		1.21411	0.717366	0.850473	1.33021	0.887838	0.458683	0.427329	0.650955	0.717479	0.375348		1.22387	1.47316	0.53165	0.401701	1.36962	1.23961	0.464319	0.890203	2.8154	1.41739		1.0635	0.579024	0.855482	1.03092	1.47107	1.01914	0.300971	1.08889	0.889269	0.564251		0.996174	0.5531	1.40192
TG	TG(48:0)		1.08648	0.833258	1.11923	1.02744	0.9336	0.749259	0.563395	0.913383	0.387319	0.760342		0.651387	0.738289	2.01114	0.703198	0.895985	0.828953	0.481806	0.6423	0.728443	0.534717		1.13132	0.913767	1.31761	0.808894	0.82841	0.604404	0.688391	0.798318	0.651226	0.537004		1.0292	1.18335	0.835199	0.846369	1.10589	1.40942	1.03327	1.06484	0.960442	2.15168		0.98517	1.47879	0.904213
TG	TG(48:1)		0.910569	0.343443	2.56247	0.60546	0.578062	0.292028	0.15992	0.258277	0.103581	0.349535		1.12598	1.10014	0.914529	0.880816	0.978538	0.404111	0.236717	0.6363	1.43247	0.90844		1.66421	1.66606	0.699182	0.228434	0.742112	0.913528	0.485407	0.591443	1.49582	1.58702		0.991905	1.09302	0.534617	0.785263	1.59519	0.721022	0.280353	0.758815	0.795584	0.825724		0.937466	0.56596	2.11577
TG	TG(48:2)		1.17325	0.426282	2.22028	0.706155	0.474024	0.288576	0.164202	0.303745	0.0884544	0.363165		0.972065	1.17336	0.970958	0.934615	0.949	0.274351	0.275975	0.456899	0.9061	0.778001		1.66511	1.38767	0.650655	0.338443	0.958128	0.997908	0.495993	0.647006	1.98979	1.34898		1.09856	0.927151	0.645845	0.952278	1.37617	0.786473	0.247735	0.822366	0.883233	0.740079		0.854122	0.66204	2.02982
TG	TG(48:3)		1.28264	0.46797	2.1383	0.635014	0.47607	0.294527	0.159888	0.245255	0.14258	0.327584		1.03558	1.11574	0.891658	1.08523	0.871794	0.231896	0.272049	0.407236	0.754345	0.795955		1.5433	1.39291	0.57912	0.32065	1.16403	1.0822	0.428162	0.751173	2.43971	1.24525		1.12036	0.9068	0.71127	0.963561	1.29801	0.763442	0.266532	0.857701	1.28453	0.602053		0.876499	0.637308	1.97009
TG	TG(48:4)		1.70088	0.632356	1.54572	0.532091	0.588951	0.500681	0.511551	0.531288	0.48341	0.522148		0.80285	1.03785	1.60425	0.612705	0.942343	0.325608	0.30335	0.294159	0.283878	0.491926		1.50376	0.726739	0.835837	0.562659	1.371	2.5523	0.579503	1.04369	1.47499	0.547687		1.48243	0.663824	0.744207	0.534917	1.57463	1.06398	0.530481	1.29716	0.59744	1.12502		0.603886	1.01548	1.7748
TG	TG(49:1)		1.17338	0.498356	1.48895	0.851425	0.987887	0.35677	0.434082	0.505494	0.167791	0.487109		0.967637	1.05791	1.12364	0.951821	0.898995	0.358612	0.429965	0.556253	0.673914	0.66943		1.40973	1.43777	0.689031	0.476192	0.987282	1.67551	0.663894	0.7864	2.45292	2.08669		1.11683	0.860652	0.708235	0.889718	1.42457	1.00379	0.321747	1.19656	0.99429	0.760336		0.871662	0.735757	1.79414
TG	TG(49:2)		1.31897	0.49955	1.32203	0.889612	0.969833	0.304534	0.376434	0.522891	0.144539	0.432498		0.929323	1.05484	1.17009	0.944416	0.901331	0.250093	0.400531	0.468839	0.488014	0.600119		1.2515	1.3983	0.618539	0.656753	1.07491	1.83751	0.749284	0.787328	2.73308	2.21303		1.22347	0.744101	0.747255	1.06188	1.2233	1.05113	0.281944	1.34666	1.08046	0.632667		0.870697	0.728698	1.66326
TG	TG(50:0)		1.13545	1.01762	0.703378	1.05192	1.09163	0.96904	0.715563	0.945535	0.684868	0.763259		0.512276	0.611082	2.45079	0.816648	0.609205	0.663336	0.630504	0.773703	0.547892	0.540899		1.00744	1.02025	1.24114	0.882594	0.848572	0.842802	1.21376	1.28987	0.950002	1.08595		0.931637	0.994132	0.821899	1.19967	1.05266	1.41063	1.32439	1.27009	1.55595	2.15147		0.91821	1.55879	0.804445
TG	TG(50:1)		1.13093	0.522115	1.66081	0.825702	0.860439	0.393963	0.252271	0.388004	0.138396	0.520712		0.902739	1.01479	1.09588	0.922435	1.06415	0.607863	0.529996	0.776307	0.945562	0.894249		1.41877	1.50465	0.795326	0.440224	0.841031	1.06996	0.716302	0.741551	1.11838	1.37222		1.28752	1.03947	0.638509	0.745707	1.28879	1.01651	0.437934	0.979391	0.907786	0.996084		0.800339	0.857362	1.62867
TG	TG(50:2)		1.05616	0.543929	1.71536	0.915981	0.768563	0.42926	0.341244	0.484281	0.153615	0.619921		1.03377	0.999376	1.02783	0.923137	1.01589	0.468846	0.481759	0.760271	0.919125	0.880076		1.45984	1.34983	0.751276	0.528765	0.910293	1.04665	0.802663	0.844698	1.22514	1.42558		1.12623	0.951838	0.78012	0.863633	1.27818	0.97208	0.454212	0.838928	1.04609	0.888845		0.834851	0.883494	1.60109
TG	TG(50:3)		1.00207	0.393247	2.12655	0.79664	0.681495	0.38559	0.159312	0.254988	0.0870576	0.464523		0.935458	1.07073	0.875687	1.09704	1.02109	0.419426	0.516472	0.7083	1.02435	0.768613		1.53085	1.47676	0.613384	0.359882	1.01913	0.838241	0.48738	0.61971	1.74983	1.82145		1.12325	0.883184	0.647285	1.10587	1.24041	0.654047	0.299799	0.817357	1.18897	0.640406		0.824075	0.635796	1.84931
TG	TG(50:4)		1.43412	0.511887	1.62126	0.817243	0.61549	0.323973	0.274925	0.353593	0.116128	0.458459		0.823419	1.18307	1.09824	0.982927	0.912337	0.222987	0.443088	0.398372	0.519118	0.653449		1.47967	1.21853	0.641509	0.611568	1.04872	1.34129	0.507374	0.741773	2.01227	1.37291		1.25684	0.742911	0.687914	1.0877	1.22464	1.00409	0.215683	0.969397	1.22768	0.602286		0.654765	0.794208	1.35213
TG	TG(50:5)		1.77953	0.557454	1.48253	0.640573	0.539906	0.310823	0.239893	0.311814	0.226696	0.293513		0.840966	1.13985	1.1485	0.982246	0.888437	0.26037	0.480305	0.288653	0.55318	0.809464		1.44169	1.24317	0.529943	0.557344	1.22785	1.58399	0.411888	0.795909	2.19633	1.32584		1.14285	0.713439	0.862231	0.993335	1.28815	1.21213	0.242338	1.08925	1.13149	0.8669		0.664342	0.789594	1.54659
TG	TG(51:1)		1.20954	0.586576	1.35898	0.834681	1.01022	0.39766	0.570715	0.589383	0.206035	0.61725		1.05325	1.04268	1.03652	0.950087	0.917458	0.453208	0.810935	0.616747	0.800427	0.8308		1.26662	1.3611	0.745293	0.57989	1.0471	2.21343	1.00613	1.03019	2.50359	2.25326		1.19983	0.811599	0.925766	0.862574	1.20023	1.17551	0.42743	1.11361	0.963334	0.734831		0.966003	0.786556	1.57491
TG	TG(51:2)		1.09881	0.520517	1.58069	0.852444	0.947546	0.353245	0.369746	0.411565	0.146499	0.521206		1.13652	1.1127	0.96779	0.907367	0.87562	0.494487	0.597359	0.648308	0.886854	0.685785		1.49025	1.25407	0.71896	0.501024	1.0357	1.68893	0.700863	0.903088	1.82181	1.91525		1.19244	0.813722	0.786185	0.93844	1.26921	0.875562	0.337845	0.984123	0.978841	0.669497		0.916046	0.725169	1.9001
TG	TG(51:3)		1.40139	0.534218	1.25399	0.953616	0.856784	0.300716	0.289186	0.386016	0.127652	0.423158		0.9899	1.09129	0.934771	1.06352	0.920525	0.340007	0.595171	0.499447	0.666815	0.58293		1.39847	1.27093	0.690829	0.558382	1.08139	1.44753	0.61395	0.791158	1.9057	1.77341		1.08445	0.756763	0.772538	1.11926	1.26699	0.998885	0.280191	1.05066	0.995247	0.573658		0.836742	0.754475	1.37787
TG	TG(51:4)		1.39674	0.59658	1.10838	0.994125	0.904174	0.289745	0.276122	0.438092	0.111907	0.472923		0.7926	1.10996	1.16469	1.10275	0.830005	0.258771	0.678678	0.413463	0.47016	0.453061		0.982318	1.28028	0.577587	0.88335	1.27646	1.66084	0.550788	0.739472	2.22767	1.49695		1.24784	0.630517	0.79848	1.2101	1.11307	0.901333	0.23019	1.242	1.20738	0.46521		0.892189	0.707406	1.34367
TG	TG(52:1)		1.23835	0.645419	1.2715	0.868924	0.975812	0.471795	0.475519	0.563576	0.252825	0.580231		0.930053	1.02953	1.34099	0.795925	0.903504	0.561525	0.663331	0.809952	0.91585	1.15302		1.45735	1.29733	0.830853	0.500149	0.914316	2.05861	1.35414	1.10753	3.05383	2.69169		1.22856	0.883889	0.764011	0.866744	1.2568	1.35789	0.415331	1.28001	0.985438	1.10113		0.602477	0.929342	1.78858
TG	TG(52:2)		1.03414	0.62488	1.26109	0.988295	1.09159	0.432604	0.236926	0.350086	0.136629	0.566839		0.943529	1.09617	0.885047	0.987989	1.08727	0.839288	0.904236	0.857365	0.947972	0.856275		1.46571	1.23253	0.763177	0.485513	1.05307	1.17563	0.967106	0.962791	1.38063	1.39265		1.16463	0.932173	0.703347	1.03383	1.16602	0.941193	0.471083	1.03815	1.10511	0.760761		0.785782	0.806333	1.51116
TG	TG(52:3)		1.0556	0.784867	1.0366	1.06455	1.05838	0.510651	0.360797	0.541146	0.167668	0.664178		0.872073	1.04539	0.983252	1.05567	1.04362	0.65185	0.880117	0.780547	0.801642	0.74917		1.23288	1.08093	0.817886	0.785921	1.08238	0.895149	0.811246	0.825952	1.08046	1.20603		1.0955	0.822694	0.875641	1.07625	1.12991	1.0505	0.445301	0.980906	1.10894	0.729738		0.742446	0.921997	1.16844
TG	TG(52:4)		1.13529	0.742559	0.986066	1.04272	1.09337	0.385536	0.345337	0.516317	0.130427	0.806164		0.825384	1.08069	1.11509	1.02206	0.956788	0.451028	0.949678	0.611091	0.576174	0.656434		1.13914	1.21262	0.672882	0.954326	1.02103	0.990698	0.625334	0.735356	1.20505	1.18678		1.22002	0.850132	0.765766	1.07402	1.09006	0.985291	0.328778	1.01095	1.24734	0.705437		0.685473	0.870975	1.21516
TG	TG(52:5)		1.4261	0.626627	1.34709	0.928647	0.671535	0.336793	0.224295	0.405634	0.0954342	0.471983		0.75536	1.23038	1.14563	1.01558	0.853058	0.343038	0.781375	0.443035	0.574193	0.499904		1.27262	1.22	0.565977	0.65882	1.28259	1.29956	0.553831	0.712652	1.67025	1.50574		1.23723	0.703078	0.790435	1.03429	1.23496	1.06901	0.281068	1.07445	1.1485	0.68707		0.706249	0.790254	1.49701
TG	TG(52:6)		1.6187	0.589454	1.25095	0.931955	0.608933	0.342985	0.257777	0.478263	0.131823	0.491288		0.884349	1.2664	0.974552	1.00036	0.874336	0.793213	2.24642	0.964507	1.94147	1.41549		1.17693	1.49216	0.597949	0.637197	1.09576	1.26188	0.59134	0.736418	1.73406	2.45163		1.27705	0.814845	0.742901	0.909991	1.25521	1.0053	0.23123	1.08515	1.21838	0.734321		0.78378	0.654651	1.30893
TG	TG(52:7)		1.40164	0.627911	1.51841	0.801868	0.650175	0.552729	0.564729	0.586518	0.533662	0.576427		0.972744	1.14358	0.927841	1.04373	0.912114	0.420318	0.908185	0.578028	0.988038	1.50687		1.18816	1.6005	0.58369	0.523228	1.10442	0.929919	0.53118	0.651413	1.83302	1.52221		1.09998	0.794829	0.717826	1.3489	1.03846	0.99155	0.256322	0.82558	1.19167	0.52504		0.731819	0.622924	1.12447
TG	TG(53:1)		1.26687	0.621518	1.11206	0.867403	1.13214	0.47052	0.708887	0.602703	0.243882	0.640991		1.01329	1.01194	1.14834	1.00475	0.821674	0.377246	0.567484	0.772383	0.447891	0.959683		1.11931	1.24235	0.765699	0.714961	1.15768	2.43958	1.15664	1.01853	2.64007	2.70739		1.1746	0.741251	1.11388	0.763869	1.2064	1.12373	0.300382	1.02307	0.785268	0.658006		0.77565	0.892572	1.53115
TG	TG(53:2)		1.16115	0.585954	1.34278	0.846628	1.06348	0.38404	0.443978	0.439131	0.163908	0.50001		1.18681	0.98906	0.898813	1.05851	0.866809	0.655728	1.0699	0.732262	0.913024	0.960288		1.35423	1.20685	0.801993	0.614095	1.02283	2.19702	0.924082	1.17366	2.5463	2.12931		1.28049	0.762663	0.855034	0.956322	1.14549	1.06391	0.381797	1.02763	0.941059	0.627038		0.959357	0.723561	1.6207
TG	TG(53:3)		1.23437	0.612987	1.31536	0.833129	1.00416	0.451487	0.359706	0.479645	0.170616	0.470549		0.904916	1.09949	0.951359	1.12884	0.915387	0.518376	0.913844	0.597195	0.758572	0.795665		1.25216	1.14992	0.796422	0.723509	1.07799	2.10949	0.930139	1.2027	2.3127	2.0458		1.22149	0.743302	0.813293	1.0259	1.19601	1.00987	0.344426	1.01771	0.900905	0.605967		0.843471	0.689672	1.58079
TG	TG(53:4)		1.36989	0.606269	1.09414	0.948637	0.981064	0.335421	0.274967	0.365275	0.122517	0.411593		0.951223	1.04064	1.11093	1.05315	0.844051	0.417723	1.02381	0.566294	0.686102	0.776636		1.15829	1.18535	0.680715	0.750876	1.22477	1.81994	0.747373	0.949109	1.95714	1.86633		1.24341	0.71532	0.832539	1.0674	1.14133	0.935719	0.279244	0.979277	1.00056	0.644441		0.72718	0.784442	1.50348
TG	TG(53:5)		1.64265	0.629931	1.08209	0.879178	0.766148	0.318725	0.220809	0.30387	0.0960484	0.33308		0.901332	1.05301	1.09015	1.08823	0.867278	0.37578	0.671674	0.503893	0.649188	0.747496		1.12394	1.18271	0.6684	0.793698	1.23125	1.77625	0.603558	0.781671	1.76069	1.67021		1.32962	0.638035	0.790545	1.0166	1.2252	1.00931	0.267862	1.00228	1.0308	0.558166		0.718936	0.802999	1.47284
TG	TG(53:7)		1.72102	0.639828	1.0052	0.870191	0.763761	0.563219	0.575446	0.597649	0.54379	0.587367		0.811124	1.27105	0.882745	1.17032	0.864757	0.445824	0.92699	0.49803	0.687579	1.31739		1.04683	1.35442	0.554955	0.756644	1.28715	1.54197	0.588222	0.719662	1.95468	1.76749		1.09801	0.681235	0.727071	1.16163	1.33205	0.945434	0.287384	0.821515	0.984208	0.459346		0.854474	0.737585	0.78197
TG	TG(54:1)		1.34912	0.731965	1.2455	0.750159	0.923262	0.519752	0.554916	0.586797	0.311197	0.579167		0.901	1.01745	1.32589	0.886047	0.869615	0.388419	0.33682	0.64834	0.400449	1.09637		1.16106	1.22784	0.819836	0.655255	1.13601	2.07394	1.13535	1.10766	2.96676	2.29513		1.21235	0.86427	0.891715	0.7405	1.29117	1.40564	0.351112	1.14383	0.80177	1.1343		0.702825	1.0918	1.51591
TG	TG(54:2)		1.10395	0.650768	1.30726	0.853376	1.08464	0.405845	0.334861	0.426608	0.210874	0.451606		1.04068	1.02016	1.13336	0.926556	0.879236	0.830583	0.968759	0.861963	1.1752	1.24199		1.27902	1.27554	0.807506	0.567243	1.07069	2.15311	1.09609	1.06419	2.73096	2.53805		1.1991	0.830241	0.887018	0.898855	1.18479	1.032	0.307938	1.07533	0.76577	0.774654		0.58127	0.886457	1.91093
TG	TG(54:3)		1.16279	0.63502	1.18236	0.869519	1.1503	0.359753	0.263375	0.430565	0.163621	0.433615		0.855248	1.0966	1.06795	1.08568	0.89452	0.868406	1.22551	0.811318	1.09626	1.18339		1.05434	1.22441	0.793959	0.667293	1.26	1.96915	1.2187	1.2218	2.15821	2.02015		1.30085	0.771415	0.78745	0.981674	1.15861	1.0058	0.344764	1.10132	0.929818	0.784124		0.687961	0.941865	1.52094
TG	TG(54:4)		1.13438	0.828702	1.07578	0.83873	1.12241	0.401489	0.247748	0.446423	0.161639	0.41317		0.901998	1.01481	1.10984	1.13533	0.838011	0.857725	1.28656	0.736399	0.844164	1.01338		1.08453	1.10936	0.900365	0.72334	1.1824	1.94368	0.993448	1.27499	1.74521	1.69313		1.29188	0.78508	0.82466	1.00224	1.09613	1.13978	0.504012	1.15476	1.00355	0.919051		0.758805	0.995216	1.30517
TG	TG(54:5)		1.24011	0.762041	1.08619	0.870767	1.04089	0.385379	0.214637	0.428505	0.146739	0.34921		0.917905	1.00461	1.25169	0.980417	0.845371	0.536629	0.980799	0.554208	0.562279	0.92886		1.21651	0.970287	0.884211	0.743879	1.18511	1.83777	0.878628	1.07783	1.50535	1.21745		1.3108	0.773933	0.825177	0.916443	1.17365	1.25124	0.382744	1.1323	0.965875	1.11916		0.65098	1.0592	1.47102
TG	TG(54:6)a		1.76208	0.646099	1.15036	0.680853	0.760616	0.271595	0.149251	0.301744	0.094387	0.267131		0.708058	1.1536	1.45086	0.822716	0.864762	0.219062	0.396798	0.231257	0.288114	0.683189		1.38853	0.872001	0.7709	0.655268	1.3133	2.15209	0.658918	0.921888	1.64997	1.24273		1.49439	0.707515	0.659078	0.792525	1.34649	1.22043	0.254146	1.29537	0.793404	0.936516		0.622458	0.896543	1.75378
TG	TG(54:6)b		1.1129	0.725279	0.81698	1.31532	1.02952	0.262101	0.290459	0.542331	0.131176	0.695802		1.02992	1.00664	0.897331	1.05924	1.00686	1.65827	4.56033	2.10657	3.14557	3.12916		0.876778	1.67199	0.613542	0.942317	0.895371	0.578102	0.803977	0.535443	1.08083	2.1584		1.34434	0.935902	0.532453	1.11211	1.07519	0.543697	0.148811	0.807852	0.899962	0.248381		0.735672	0.685732	1.06589
TG	TG(54:7)a		2.05507	0.577611	1.12912	0.636475	0.601722	0.259037	0.131869	0.291209	0.0780912	0.219768		0.64787	1.24857	1.38948	0.881693	0.832391	0.142543	0.647777	0.114846	0.335425	0.706158		1.47167	0.825927	0.72514	0.675797	1.30147	2.19319	0.44227	0.900664	1.55662	0.981147		1.34455	0.699966	0.755127	0.764852	1.4355	0.996618	0.249835	1.26376	0.773042	1.08968		0.621065	0.901247	1.7602
TG	TG(54:7)b		1.33279	0.589964	1.09906	1.36915	0.609041	0.291891	0.331927	0.409699	0.130715	0.743561		0.831532	1.13962	0.992889	1.10171	0.934256	0.535242	1.15383	0.804506	1.09363	1.23791		0.855171	1.60904	0.61204	0.69884	1.22491	0.871004	0.63926	0.56914	1.29394	1.94907		0.998711	0.76249	0.682767	1.48118	1.07485	0.68533	0.190898	0.713618	1.06502	0.426746		0.543112	0.741411	0.841347
TG	TG(54:8)a		2.11173	0.555075	1.30069	0.552344	0.480154	0.302255	0.173489	0.302215	0.163945	0.223051		0.75606	1.21882	1.37953	0.863571	0.78202	0.224015	1.47514	0.167138	0.347456	0.737861		1.35667	1.0002	0.699666	0.668739	1.27472	1.896	0.427956	0.847179	1.36652	1.12715		1.33785	0.688663	0.778241	0.768179	1.42706	1.13845	0.24871	1.20722	0.898068	1.04093		0.647052	0.924305	1.73906
TG	TG(54:8)b		1.58638	0.51633	1.42047	0.966862	0.509958	0.262937	0.23357	0.325848	0.133283	0.556942		0.953281	1.03796	0.784964	1.2398	0.983998	0.329337	0.971791	0.377367	0.79085	1.09073		1.04845	1.62322	0.55585	0.636653	1.13583	0.755642	0.380696	0.522832	1.42729	1.23462		1.04371	0.612831	0.826343	1.33176	1.18535	0.760769	0.168993	0.632067	0.821466	0.465133		0.768132	0.681943	1.31277
TG	TG(55:2)		1.17365	0.607797	1.22667	0.824305	1.16757	0.350604	0.572724	0.5471	0.214959	0.515182		1.24786	0.969819	1.025	1.02681	0.730509	0.357121	0.437534	0.646243	0.448289	0.697806		0.891901	1.29005	0.750558	0.76969	1.2978	2.12693	0.775156	0.875404	2.63584	2.01954		1.24546	0.720149	1.0893	0.684544	1.26054	0.94558	0.234121	0.891443	0.694253	0.486195		0.762343	0.858148	1.68566
TG	TG(55:3)		1.18694	0.623365	1.24281	0.879272	1.06762	0.390508	0.462538	0.481811	0.173245	0.437069		1.12011	0.959069	1.01533	1.09125	0.814237	0.612608	0.966078	0.772602	0.813992	0.982583		0.993886	1.24718	0.770893	0.820633	1.1674	2.17354	0.821776	1.04302	2.63063	2.14862		1.30385	0.696124	1.04803	0.868753	1.08325	0.917541	0.257396	0.875078	0.753615	0.560288		0.7685	0.836167	1.72581
TG	TG(55:4)		1.28214	0.550177	1.07417	0.911296	1.18222	0.370146	0.289116	0.508489	0.134151	0.430538		0.779468	0.898876	0.995306	1.55382	0.77253	0.501911	1.06517	0.562616	0.829092	0.928634		1.01909	1.06425	0.831566	0.823502	1.26159	2.60142	1.03397	1.44886	2.5231	2.33733		1.11572	0.669645	1.12021	1.13559	0.958841	1.05207	0.4223	0.889519	0.981248	0.592634		0.829831	0.820072	1.56195
TG	TG(55:6)		1.36088	0.683326	1.16151	1.11847	0.675813	0.281741	0.241413	0.327872	0.112374	0.620699		1.06084	1.07333	0.741198	1.0187	1.10593	0.850249	2.1702	0.961003	1.52462	1.12273		1.06436	1.33675	0.726506	0.647467	1.22492	0.797447	0.530114	0.647212	0.915878	0.956917		1.1902	0.75978	0.805136	1.15144	1.09344	0.977568	0.308704	0.823064	1.07753	0.637569		0.78469	0.807804	1.09218
TG	TG(55:7)		1.48843	0.722428	1.22777	1.00294	0.558434	0.242403	0.238101	0.311498	0.0830902	0.566288		0.942664	1.05447	0.913749	1.11661	0.972505	0.424879	0.97743	0.473395	0.96519	0.62985		1.03237	1.29929	0.602724	0.728105	1.33751	0.599566	0.406229	0.395267	0.933401	0.914131		1.19248	0.612383	0.837988	1.27349	1.08366	0.74323	0.211237	0.693302	0.882376	0.381195		0.725692	0.87637	1.0336
TG	TG(56:1)		1.2997	0.900398	1.30184	0.684896	0.813163	0.56399	0.520125	0.600454	0.343677	0.502821		0.969286	0.905799	1.34498	0.923155	0.856785	0.197043	0.109826	0.520274	0.102776	0.748596		1.08407	1.17533	0.804073	0.692909	1.24361	1.64747	0.65584	0.835016	2.09413	1.29361		1.09097	0.903405	0.979366	0.702566	1.3237	1.33462	0.319072	0.854592	0.619013	1.03972		0.694304	1.10902	1.49473
TG	TG(56:2)		1.26115	0.791585	1.37061	0.707411	0.869251	0.487193	0.460942	0.460823	0.223366	0.491936		1.2106	0.982982	1.11834	0.866029	0.822046	0.344259	0.204167	0.615777	0.300447	0.843864		1.15329	1.19245	0.75573	0.741603	1.15693	2.13357	0.634065	0.848668	2.73035	1.67253		1.23236	0.772035	1.07279	0.679047	1.24376	1.20726	0.251737	0.939847	0.540652	0.843762		0.674382	0.955472	1.82888
TG	TG(56:3)		1.15662	0.724301	1.24346	0.851359	1.02426	0.40184	0.381087	0.422415	0.203976	0.380714		1.13643	1.03397	1.04684	0.970971	0.811788	0.561382	0.558093	0.662452	0.683795	1.11089		1.12703	1.15034	0.780087	0.704297	1.23825	2.37883	0.752602	1.11509	3.12533	1.94395		1.22448	0.762909	0.974599	0.790894	1.24712	1.10847	0.257476	0.9951	0.605146	0.721653		0.667357	0.905009	1.84835
TG	TG(56:4)		1.24795	0.688234	1.03967	0.904752	1.1194	0.348906	0.24241	0.361923	0.141539	0.359587		0.998967	0.946907	0.900098	1.31282	0.84121	0.679402	0.858572	0.748837	0.812858	0.993145		0.892349	1.13607	0.815044	0.981119	1.17541	1.88462	0.783186	1.18763	1.83173	1.56156		1.30908	0.706815	1.02346	0.876725	1.08392	0.910694	0.278883	0.969396	0.73112	0.620634		0.792733	0.991447	1.45699
TG	TG(56:5)		1.04901	0.719453	1.0483	1.11673	1.06651	0.333143	0.251946	0.356295	0.131471	0.586218		0.994523	0.833449	0.883205	1.3125	0.976326	1.55738	1.67079	1.50199	2.55374	1.81492		0.967718	1.26536	0.784452	0.847005	1.13547	1.65257	0.497589	1.09941	1.82351	1.60047		1.39359	0.674165	1.08127	0.828985	1.02199	1.04435	0.294838	0.960849	0.882	0.582764		0.690937	0.852422	1.54581
TG	TG(56:6)		1.14626	0.704004	0.95211	1.28203	0.915599	0.245927	0.255034	0.345337	0.136399	0.574042		1.08604	1.00574	0.774049	1.06993	1.06424	1.46354	3.03989	1.28428	2.2742	1.71544		0.998146	1.28678	0.768289	0.606429	1.34036	0.552035	0.562242	0.489461	1.01311	1.28502		1.1453	0.721469	0.677547	1.26481	1.19088	0.642277	0.171586	0.639288	0.776848	0.363358		0.624668	0.840361	1.29245
TG	TG(56:7)a		1.1643	0.715349	0.898852	1.39033	0.831162	0.217723	0.292023	0.453344	0.150377	0.651245		0.959183	1.0768	0.789631	1.20256	0.971836	1.08608	3.56821	1.0837	2.02584	1.95488		0.761606	1.39553	0.671371	0.93777	1.23372	0.704363	0.583315	0.486408	1.0555	1.65475		1.02706	0.731039	0.67816	1.444	1.11974	0.546056	0.125231	0.621113	0.830272	0.21868		0.645126	0.753999	0.977011
TG	TG(56:7)b		1.36771	0.632759	1.13475	1.04808	0.8167	0.302764	0.214863	0.375698	0.116916	0.750588		0.99203	1.06548	0.808342	0.937206	1.19694	0.697571	1.42127	0.627428	1.06582	1.50772		0.957364	1.56489	0.687827	0.720288	1.06964	0.556962	0.605865	0.487268	0.816956	1.02597		1.06667	0.609959	0.85707	1.09809	1.36821	0.644926	0.247033	0.830309	0.805487	0.587346		0.834628	0.848262	1.33167
TG	TG(56:8)		1.39555	0.597115	0.903759	1.28583	0.817743	0.256026	0.235916	0.346863	0.0986393	0.784035		0.944577	1.03119	0.875799	1.12485	1.02359	0.374424	1.2609	0.430798	0.798325	1.19806		0.787164	1.64856	0.578435	0.933249	1.0526	0.489121	0.41345	0.314914	0.762536	1.03752		1.06162	0.509658	0.901688	1.2183	1.30873	0.538123	0.152704	0.624489	0.672506	0.309801		0.716354	0.813637	1.16544
TG	TG(56:9)		1.33669	0.773268	0.939317	1.20924	0.741487	0.288571	0.327601	0.548456	0.223663	0.505802		0.766702	1.17483	1.1223	1.12388	0.812288	1.16321	6.9006	1.06343	2.76906	2.30681		0.943579	1.33384	0.706771	1.07041	0.945402	2.25736	0.864897	1.00578	2.44944	2.94543		1.22416	0.741087	0.633588	1.38778	1.01339	1.06408	0.30415	0.99486	1.16906	0.76074		0.517495	0.927699	0.903879
TG	TG(57:2)		1.18254	0.706724	1.2724	0.74185	1.09648	0.460048	0.782034	0.745783	0.260033	0.691315		1.11675	0.892595	1.24096	0.982157	0.76754	0.163863	0.152662	0.603767	0.142863	0.726653		0.914026	1.32516	0.645015	0.804117	1.31168	2.07918	0.817471	0.839976	2.7359	2.05658		1.12631	0.793014	1.1974	0.657807	1.22547	0.998838	0.189476	0.91623	0.722306	0.625869		0.792285	0.884902	1.54375
TG	TG(57:3)		1.24793	0.725834	1.24801	0.727343	1.05088	0.380802	0.573084	0.606029	0.207554	0.498083		1.26845	0.908494	1.05096	0.986233	0.785862	0.213834	0.200835	0.560583	0.153927	0.542277		0.873555	1.2712	0.649228	0.838933	1.36708	2.16056	0.575977	0.818775	2.50025	1.79971		1.31548	0.652091	1.11493	0.743998	1.1735	1.04629	0.186085	0.899359	0.680274	0.505059		0.788608	0.853775	1.64774
TG	TG(57:4)		1.28597	0.657453	1.20431	0.807935	1.04433	0.321905	0.366752	0.466959	0.191966	0.397719		1.43188	0.901633	1.01944	1.01251	0.634534	0.289984	0.427241	0.626525	0.50002	0.665313		0.877514	1.32029	0.686332	0.844537	1.27133	1.93358	0.668535	0.756446	2.1616	1.65659		1.1485	0.713295	1.14439	0.71651	1.2773	0.97754	0.206049	0.868594	0.595098	0.451226		0.897543	0.858536	1.71287
TG	TG(58:2)		1.17892	0.826994	1.46433	0.686723	0.84303	0.435238	0.508907	0.516638	0.228347	0.493371		1.19555	0.930468	1.14176	0.907914	0.824314	0.181448	0.0567072	0.623688	0.111723	0.639882		1.01982	1.15755	0.747435	0.839352	1.23584	1.86101	0.487309	0.845285	2.51277	1.34346		1.13797	0.824074	1.06004	0.643423	1.33449	1.08504	0.202389	0.720183	0.530628	0.691404		0.674492	0.975564	1.76408
TG	TG(58:3)		1.26629	0.795597	1.35358	0.732482	0.852055	0.450323	0.50758	0.463054	0.207051	0.413272		1.20064	0.963478	1.07052	0.889416	0.87594	0.234732	0.0913779	0.618931	0.162456	0.6923		1.04948	1.13711	0.767175	0.796064	1.25017	2.21524	0.510029	0.957504	3.02931	1.62351		1.15142	0.79927	1.04742	0.679034	1.32286	1.18464	0.223073	0.830157	0.511416	0.691411		0.684703	0.994299	1.75506
TG	TG(58:4)		1.06871	0.776263	1.45145	0.832927	0.870645	0.506602	0.399648	0.386441	0.195014	0.40005		1.33346	0.877882	1.01958	0.91164	0.857444	0.470374	0.291797	0.601291	0.494495	1.05591		1.21016	1.01602	0.682354	0.818509	1.27296	2.27997	0.561421	0.969944	2.63068	1.41697		1.35117	0.746357	0.923308	0.609605	1.36956	1.26099	0.226066	1.01239	0.458903	0.822681		0.677723	0.94045	1.93405
TG	TG(58:5)		1.26736	0.810236	1.09597	0.838422	0.988016	0.403611	0.290303	0.492254	0.20304	0.369402		1.12681	0.863314	0.955491	1.24714	0.807247	0.857146	0.870351	0.63686	1.48265	1.04475		1.09739	1.10044	0.880046	0.737492	1.18463	1.94389	0.726285	1.018	1.93292	1.20981		1.38763	0.626162	1.00499	0.832788	1.14843	1.17702	0.312302	0.975162	0.530941	0.697499		0.812241	0.885879	1.64595
TG	TG(58:6)		1.04802	0.718406	0.842973	1.11847	1.27213	0.240958	0.243039	0.340659	0.167878	0.405094		0.980708	0.792079	0.743104	1.54762	0.936484	2.43646	3.09149	1.84076	3.80398	3.35779		0.806286	1.50024	0.627049	0.920078	1.14635	1.65555	0.755348	0.895222	2.02155	1.80016		1.44871	0.762393	0.740147	0.967813	1.08094	0.874323	0.317124	1.01126	0.804632	0.467825		0.677158	0.921198	1.70058
TG	TG(58:7)		1.11386	0.817282	0.675905	1.23302	1.15993	0.206192	0.208927	0.32719	0.129119	0.393962		0.961567	0.852652	0.67669	1.64005	0.86904	1.3913	4.01728	1.71762	3.08271	2.93452		0.687751	1.3844	0.695263	0.818117	1.41447	1.64954	0.758845	0.859794	2.15519	2.01069		1.26668	0.646617	0.692294	1.52063	0.873773	0.65102	0.190654	0.660559	0.790635	0.301826		0.498374	0.841387	1.32085
TG	TG(58:8)		1.17495	0.782774	0.824792	1.34654	0.870943	0.201728	0.214201	0.360157	0.109327	0.486777		0.847376	0.774488	0.634982	1.8836	0.85956	0.749914	1.44657	0.812611	1.21208	1.49729		0.46066	1.38054	0.574027	1.13811	1.44666	1.8518	0.648932	0.693171	2.3497	1.90432		1.07787	0.580453	0.737557	1.93964	0.664476	0.58781	0.125567	0.521798	0.830721	0.211529		0.436641	0.757418	1.01207
TG	TG(58:9)		1.41421	0.64136	0.841007	1.17823	0.925198	0.251284	0.232711	0.390781	0.151052	0.463633		0.83023	0.823534	0.963509	1.41213	0.970601	1.20012	4.54327	0.973965	2.45169	2.84239		0.592476	1.67002	0.504251	1.02233	1.21092	1.77362	0.682048	0.682906	1.96126	2.24161		1.27495	0.539171	0.8378	1.34793	1.00015	0.785461	0.256832	0.899894	0.968382	0.377627		0.561456	0.717885	1.2462
TG	TG(58:10)		1.55698	0.659474	0.768057	1.15299	0.862508	0.244672	0.25766	0.487961	0.187373	0.545803		0.761051	0.89679	1.10311	1.34317	0.89588	1.46339	10.3157	1.17736	3.38913	4.41491		0.647074	1.54375	0.588172	1.22631	0.994698	1.97951	0.85382	0.698496	2.18942	2.45219		1.20984	0.547151	0.818359	1.40703	1.01761	0.834326	0.214334	0.948233	0.97433	0.45317		0.469395	0.874347	1.07501
TG	TG(58:11)		1.37698	0.672203	0.863045	1.42889	0.658889	0.384279	0.574375	0.605118	0.320163	0.707791		0.87684	1.02666	0.852614	1.36908	0.874814	2.51527	12.7029	2.09039	5.30125	8.52934		0.549019	1.59341	0.516661	1.31112	1.02979	1.05525	0.952044	0.647075	1.4402	2.73256		1.06366	0.67309	0.871367	1.3892	1.00269	0.744499	0.280553	0.791431	1.07877	0.423559		0.541555	0.768534	0.814062
TG	TG(59:4)		1.39224	0.641676	1.29768	0.679806	0.988591	0.397535	0.556022	0.69362	0.247916	0.451642		1.02764	1.0204	1.1836	1.00027	0.76808	0.19272	0.169095	0.494243	0.137464	0.629046		1.01684	1.14355	0.625305	0.733712	1.4806	2.36888	0.86037	0.824747	2.4959	1.96725		1.23489	0.712723	1.01023	0.732863	1.3093	1.21251	0.217181	0.953716	0.714675	0.667989		0.706624	0.988541	1.68945
TG	TG(60:3)		1.1375	0.858532	1.3925	0.693154	0.918308	0.447337	0.53898	0.49903	0.218448	0.453488		1.26446	0.891079	0.964103	1.01974	0.860613	0.175545	0.0446671	0.766628	0.086316	0.574128		0.894332	1.19854	0.74509	0.837812	1.32423	2.11781	0.430043	0.986322	2.96365	1.4979		1.06492	0.877355	1.12609	0.632552	1.29909	1.03986	0.189446	0.706373	0.585177	0.624348		0.731371	0.947244	1.70141
TG	TG(60:4)		1.22175	0.830787	1.41359	0.706668	0.827201	0.459542	0.419678	0.436987	0.205046	0.3381		1.32464	0.899516	0.968078	0.976822	0.830946	0.33091	0.106966	0.733706	0.213815	0.768953		0.807115	1.25204	0.817092	0.941028	1.18272	2.50252	0.450769	1.13623	3.4293	1.65524		0.900229	0.848411	1.21364	0.73218	1.30554	1.15489	0.218854	0.782397	0.458281	0.623475		0.765469	1.04217	1.72864
TG	TG(60:5)		1.30267	0.744018	1.46229	0.690413	0.800609	0.495688	0.435939	0.495007	0.239116	0.369231		1.26007	0.991675	0.955822	0.959266	0.833164	0.330008	0.140385	0.763229	0.25095	0.786943		1.04229	1.00548	0.848023	0.751496	1.35271	2.01907	0.381607	1.01925	2.89765	1.30639		1.21454	0.767304	1.03085	0.745555	1.24175	0.97181	0.2274	0.772036	0.476989	0.56715		0.688565	0.951509	1.83948
TG	TG(60:6)		1.23167	0.893816	0.988671	0.901548	0.984294	0.335605	0.238094	0.404387	0.219539	0.305784		1.13773	0.855656	0.826846	1.31744	0.862329	1.02969	1.07937	0.94125	1.7221	1.86431		0.922414	1.10987	0.76578	0.845884	1.35605	2.04983	0.702258	1.01689	2.30334	1.42375		1.32133	0.694727	0.940238	0.799056	1.24464	1.09203	0.270322	0.743924	0.595318	0.5181		0.716521	0.939662	1.69173
TG	TG(60:7)		1.38002	1.0055	0.630196	1.0667	0.917583	0.192188	0.494678	0.664932	0.451614	0.370853		0.672136	0.455593	0.841489	2.06581	0.96497	0.939181	1.07215	1.2351	2.79963	2.48348		0.447427	1.40017	0.651279	1.05104	1.45008	2.40179	1.29595	1.09661	2.95968	1.67555		1.16953	0.63266	0.958633	1.35364	0.885541	1.08118	0.378628	0.878975	0.872964	0.444309		0.967478	0.93886	1.8007
TG	TG(60:8)		1.01543	0.760518	0.953102	1.23337	1.03757	0.244301	0.241294	0.35331	0.148574	0.410437		1.08157	0.711925	0.745022	1.4706	0.990875	2.33295	3.63732	1.81287	3.81865	3.81142		0.704354	1.4898	0.711206	0.881098	1.21354	1.65914	0.827471	0.715726	2.01804	1.59848		1.36535	0.566361	0.870271	1.10722	1.0908	0.752434	0.278892	0.830361	0.576495	0.454245		0.623399	0.901609	1.53832
TG	TG(60:9)		1.2986	0.785846	0.886056	1.1178	0.911703	0.21267	0.211635	0.409413	0.164706	0.407687		0.886027	0.752142	0.748803	1.76432	0.848706	2.71251	4.15258	2.00095	4.68944	2.89795		0.548434	1.54241	0.677796	1.04962	1.18175	1.80988	0.672612	0.69666	1.99915	1.64746		1.42438	0.506947	0.855517	1.28811	0.92505	0.698246	0.210302	0.803983	0.616051	0.313866		0.62641	0.835212	1.3533
TG	TG(60:10)		0.626152	0.910069	0.764632	1.21581	1.48334	0.220782	0.457993	0.49496	0.199436	0.760158		1.21488	0.971076	0.929359	0.829121	1.05556	3.21375	8.71965	2.55945	4.28458	6.23775		0.646822	1.99794	0.578168	1.03771	0.739363	0.730102	0.796866	0.623915	0.970366	0.911696		1.57227	0.637763	0.707144	0.853965	1.22886	0.448185	0.11634	0.717267	0.206462	0.408554		0.878495	0.855936	1.0536
TG	TG(60:11)		1.19173	0.687032	0.891765	1.47897	0.750508	0.383274	0.406805	0.577425	0.298307	0.765119		1.11649	1.04212	0.73804	1.01558	1.08777	3.38408	16.7032	2.23001	8.1244	9.79233		0.656797	1.79673	0.690717	1.02373	0.832025	0.666767	0.681812	0.407589	1.08284	1.60558		1.34999	0.617251	0.703445	1.11359	1.21573	0.724973	0.257194	0.856299	0.813409	0.421424		0.685333	0.901702	0.90476
TG	TG(60:12)		1.11848	0.827668	0.626409	1.57367	0.853774	0.341827	0.388247	0.659328	0.331889	0.683342		0.963925	0.753907	0.82896	1.35049	1.10272	4.93604	38.2382	3.23736	12.5696	15.1642		0.38126	1.71688	0.530016	1.70482	0.667024	0.642596	0.68634	0.422455	1.09119	1.93422		1.49966	0.65619	0.729822	1.18782	0.926505	0.63146	0.227904	0.82271	0.866575	0.372181		0.45402	0.926574	0.749082
TG	TG(60:13)		1.31442	0.723804	0.989811	1.4233	0.548664	0.480117	0.684319	0.717356	0.474337	1.12856		0.915837	0.846541	0.829639	1.31718	1.09081	1.31566	6.26137	1.04875	3.48809	5.2217		0.431382	1.67667	0.493797	1.23869	1.15946	0.75555	0.715863	0.499073	1.45173	2.1012		0.866924	0.530591	0.987678	1.73689	0.877915	0.798997	0.29024	0.582558	0.966879	0.486722		0.471748	0.694475	0.645797
TG	TG(62:6)		1.00035	0.788433	1.40525	1.00295	0.803026	0.43782	0.470123	0.472478	0.422717	0.55671		1.16062	0.946469	0.844547	1.09535	0.953013	0.544077	0.366717	1.27254	0.597825	0.831063		0.929405	1.16834	0.771136	0.876806	1.25432	1.98811	0.582193	1.01698	2.6165	1.63034		1.09133	0.808575	0.870835	0.703847	1.52541	1.05412	0.316172	0.820611	0.635995	0.469018		0.70148	1.00039	1.45204
TG	TG(62:9)		1.45003	0.601301	1.07188	0.975321	0.901475	0.529305	0.540796	0.561661	0.511046	0.66505		0.998416	1.07685	1.06507	1.10912	0.750546	1.31764	1.27446	1.4873	2.14669	2.854		0.807918	1.46578	0.80563	0.884685	1.03599	1.825	0.874055	1.03383	2.10424	1.52737		1.06684	0.736985	0.949244	0.936032	1.3109	1.41833	0.3723	0.974885	0.635459	0.776362		0.75201	1.03463	1.71494
TG	TG(62:11)		1.47245	0.739294	0.605796	1.42653	0.755923	0.224014	0.210055	0.378195	0.189722	0.547507		0.920215	0.744149	0.656397	1.45221	1.22703	3.36991	6.14872	2.30179	7.64246	5.7697		0.451728	1.54975	0.621781	1.28285	1.09389	1.03265	0.588822	0.449769	1.20072	1.0634		1.60788	0.509898	0.940252	0.931465	1.0105	0.570387	0.220949	0.958851	0.565476	0.320954		0.568899	0.940104	1.09873
TG	TG(62:12)		1.5635	0.933636	0.636279	1.24765	0.618938	0.192311	0.235633	0.427852	0.160481	0.483261		0.982679	0.821599	0.649973	1.44586	1.09988	1.65991	7.29369	1.17082	4.16935	4.41831		0.423143	1.51233	0.595496	1.25383	1.2152	1.80898	0.679914	0.564723	2.12112	1.15859		1.29627	0.456753	0.762784	1.61282	0.871368	0.561461	0.148538	0.539576	0.516181	0.248125		0.499217	0.941464	0.926916
TG	TG(62:13)		1.55763	0.735813	0.826071	1.1979	0.682586	0.365532	0.351495	0.514269	0.337239	0.766842		0.931779	0.841263	0.840234	1.24287	1.14385	1.62086	8.599	0.840154	4.1735	5.92109		0.396212	1.74	0.499046	1.23975	1.12498	1.1505	0.763148	0.405468	1.30545	1.31526		1.11916	0.306434	1.0832	1.28734	1.20387	0.685431	0.336366	0.815224	0.637487	0.498288		0.600034	0.960357	1.15095
TG	TG(62:14)		1.71789	0.681455	0.736132	1.23439	0.630134	0.310837	0.370433	0.536974	0.285564	0.782917		0.832918	0.754797	0.911012	1.41576	1.08552	1.0891	9.93122	0.565882	3.22869	5.2259		0.289274	1.74724	0.413463	1.57759	0.972435	0.932255	0.497616	0.258671	1.1111	1.04527		1.17283	0.365372	1.14736	1.3455	0.968938	0.512997	0.177324	0.59888	0.524424	0.239141		0.42999	0.970006	0.872469
TG	TG(64:9)		0.963796	0.777989	1.33686	1.04654	0.874816	0.467987	0.478147	0.496595	0.451843	0.488052		1.20659	0.866085	0.854131	0.875365	1.19782	0.60616	0.512656	1.4574	0.640868	1.81051		1.01217	1.13359	0.775797	0.899125	1.17932	1.74406	0.771978	0.944089	2.47364	2.03376		1.17994	0.706081	0.932208	0.795673	1.3861	1.27033	0.416614	0.548765	0.58764	0.395563		0.699246	0.960213	1.49796
The molecules with the same formula but different fatty acid compositions assessed by retention time were shown to be discriminated by small alphabetical letters, a and b, at the end of their names.
[truncated: 27 more columns]

## Sheet: Supplementary Table S3
Table S3 Fold change and p-value of the levels of lipid molecules
	Study	CCL4 28day treatment			LS 28day treatment			AAF 28day treatment			DEN 28day treatment			ETB 28day treatment			CCL4 3day treatment			CCL4 3day treatment
Class	Lipid molecules	Fold change	p-value		Fold change	p-value		Fold change	p-value		Fold change	p-value		Fold change	p-value		Fold change	p-value		Fold change	p-value
LPC	LPC(14:0)	0.803076	0.24827		1.09411	0.444691		0.771798	0.0293174	SS	1.16182	0.291817		0.742424	0.108981		0.934291	0.463587		0.897625	0.468839
LPC	LPC(15:0)	0.950935	0.712438		0.785029	0.141289		0.809415	0.150381		1.13186	0.450436		0.812033	0.219285		0.952559	0.564246		0.992904	0.933327
LPC	LPC(16:0)	0.909512	0.244619		1.30661	0.0273514	SS	0.73263	0.00413401	SS	1.03718	0.743032		0.81695	0.0897394		0.969461	0.472463		0.936721	0.253266
LPC	LPC(16:1)	0.653986	0.205016		1.89753	0.00794408	SS	0.981799	0.865425		1.68012	0.0121881	SS	0.7906	0.0398988	SS	0.935818	0.482609		0.823161	0.17753
LPC	LPC(17:0)	0.619878	0.00146672	SS	1.57766	0.0689822		0.743157	0.0285449	SS	0.831806	0.263654		0.613007	0.01258	SS	0.838915	0.131025		0.960235	0.663835
LPC	LPC(18:0)	0.747038	0.00147529	SS	1.6335	0.0488684	SS	0.736627	0.08449		0.698211	0.0214914	SS	0.781149	0.0294062	SS	0.906204	0.389453		0.9039	0.345998
LPC	LPC(18:1)	0.770717	0.0780582		2.09909	0.00503993	SS	1.18333	0.141541		1.327	0.0346377	SS	0.736415	0.0158644	SS	0.880186	0.021716	SS	0.873793	0.143328
LPC	LPC(18:2)	0.717051	0.0413782	SS	1.03068	0.764164		0.952378	0.551174		1.4403	0.0117954	SS	0.771381	0.0434559	SS	0.803296	0.00804105	SS	0.90854	0.209744
LPC	LPC(18:3)	0.658243	0.0352252	SS	3.17995	0.0195719	SS	1.12443	0.483236		1.40766	0.0600069		1.18595	0.105068		0.928377	0.523819		1.00385	0.961711
LPC	LPC(20:1)	0.593472	0.0121205	SS	1.1892	0.168698		0.731735	0.0106804	SS	0.72108	0.0297737	SS	0.58384	0.0226707	SS	0.783177	0.00228205	SS	0.973163	0.793531
LPC	LPC(20:2)	0.439483	0.000297419	SS	0.646023	0.0168033	SS	0.640214	0.0126377	SS	0.796396	0.1081		0.363988	0.0147677	SS	0.559338	0.000121496	SS	1.01209	0.917607
LPC	LPC(20:4)	0.579049	0.000245235	SS	2.01082	0.0331611	SS	0.673906	0.113191		0.7302	0.0932147		0.909789	0.525507		0.885361	0.346369		1.06284	0.527528
LPC	LPC(20:5)	0.646144	0.135524		0.987896	0.944232		0.895365	0.588064		1.22626	0.0992159		0.779989	0.148645		0.611457	0.00421205	SS	0.948732	0.768362
LPC	LPC(22:5)	0.942576	0.82281		1.59191	0.0907883		0.758304	0.237266		1.48153	0.091639		0.726271	0.0833771		0.732923	0.0890627		0.961533	0.832098
LPC	LPC(22:6)	0.638731	0.00392599	SS	2.47399	0.0132512	SS	0.667026	0.328062		1.22633	0.292485		0.822269	0.176		0.80379	0.080977		1.05951	0.707245
LPE	LPE(16:0)	1.24675	0.0966977		2.23672	0.00422493	SS	0.89775	0.285392		1.71887	0.00508455	SS	0.753647	0.000910844	SS	1.09566	0.226986		0.973274	0.806715
LPE	LPE(18:0)	1.23886	0.0714261		3.0611	0.0185546	SS	1.37653	0.0361186	SS	1.41128	0.0530441		0.882382	0.214431		1.17126	0.0393188	SS	1.01926	0.82621
LPE	LPE(18:1)	0.962906	0.795389		5.39835	0.00981229	SS	1.8249	0.0162588	SS	1.82604	0.000953478	SS	0.821577	0.13987		0.932772	0.575421		0.945991	0.579531
LPE	LPE(18:2)	0.891482	0.468299		1.9514	0.0270298	SS	1.49617	0.16087		2.47731	0.00302766	SS	0.82394	0.215242		0.94586	0.642432		0.817416	0.0789294
LPE	LPE(20:4)	0.839122	0.32006		4.31863	0.0136037	SS	1.21484	0.303397		1.68769	0.0185121	SS	0.779843	0.0641959		1.13637	0.237027		1.11823	0.376219
LPE	LPE(22:6)	1.00882	0.944598		6.42278	0.00104766	SS	1.55321	0.17062		1.87536	0.0123549	SS	0.693023	0.0480763	SS	1.2894	0.119087		0.970277	0.895708
PC	PC(32:0)	0.959411	0.759061		4.04594	0.00842879	SS	1.53305	0.00269602	SS	1.33837	0.0636737		0.933237	0.581887		0.922548	0.266329		0.94154	0.550484
PC	PC(32:1)	0.829312	0.681344		5.64029	0.125733		1.64601	0.0661045		1.67699	0.0591246		0.495365	0.00332367	SS	1.03886	0.69865		0.682553	0.229934
PC	PC(32:2)	1.06068	0.857531		3.25011	0.203382		1.52566	0.254626		1.49117	0.0606829		0.80413	0.25199		0.853536	0.194282		0.789909	0.309888
PC	PC(33:1)	1.18116	0.386526		4.36644	0.0695586		1.74823	0.00274925	SS	2.0276	0.00403251	SS	0.49841	0.000491879	SS	0.930267	0.527588		0.804192	0.296067
PC	PC(33:2)	0.978859	0.893495		1.84436	0.138026		1.6391	0.0234529	SS	1.64063	0.0194	SS	0.809241	0.158211		0.852922	0.0786729		0.888079	0.347072
PC	PC(34:0)	0.749629	0.0420643	SS	4.33605	0.0122081	SS	0.851103	0.312935		0.946733	0.744262		0.80269	0.0593126		0.910257	0.522838		0.905437	0.430741
PC	PC(34:1)	1.1763	0.394614		4.53766	0.0562293		2.02854	0.00117987	SS	1.88063	0.00247228	SS	0.826536	0.0376405	SS	1.03987	0.439926		0.813822	0.181411
PC	PC(34:2)	1.07694	0.537958		1.82133	0.105273		1.27303	0.0315495	SS	1.34971	0.0298051	SS	0.814499	0.0406075	SS	0.871918	0.0402882	SS	0.825739	0.0358709	SS
PC	PC(34:3)	0.812381	0.349871		5.21933	0.138115		2.30118	0.00736262	SS	2.12403	0.00332774	SS	0.734756	0.0580027		0.786904	0.0576635		0.767395	0.160714
PC	PC(34:4)	0.70251	0.145152		4.49565	0.210954		0.88096	0.462299		0.565713	0.0356334	SS	0.697947	0.0474301	SS	0.961469	0.783197		0.891484	0.564514
PC	PC(35:1)	0.911827	0.537272		5.43507	0.0569826		2.57911	0.000353814	SS	1.72257	0.0126932	SS	0.756367	0.0195272	SS	1.11838	0.246457		0.863856	0.36873
PC	PC(35:2)	0.826869	0.201556		1.97814	0.144638		1.69847	0.000279293	SS	1.25266	0.0554965		0.654384	0.0139239	SS	0.811474	0.051268		0.867346	0.185045
PC	PC(35:3)	0.813848	0.411827		2.15068	0.146246		1.7948	0.00681803	SS	1.68786	0.014948	SS	0.874008	0.552982		0.774655	0.0393035	SS	0.778019	0.118309
PC	PC(35:4)	0.762355	0.0581554		3.88802	0.0503926		1.32814	0.0461822	SS	0.847144	0.256337		0.691988	0.0610435		0.942098	0.608389		1.04803	0.682203
PC	PC(36:0)	0.58722	0.000240586	SS	3.91809	0.0437084	SS	0.579513	0.0335924	SS	0.692316	0.14554		0.825944	0.182272		0.779718	0.280602		0.916318	0.605481
PC	PC(36:1)	1.12981	0.439933		5.92146	0.0315777	SS	2.41258	0.00197418	SS	1.55018	0.0222515	SS	0.802126	0.0647927		1.16564	0.190475		0.828585	0.244802
PC	PC(36:2)	0.889049	0.293092		1.67053	0.0873682		1.35796	0.00667035	SS	1.15898	0.254116		0.697039	0.0113384	SS	0.856611	0.0388602	SS	0.857989	0.124068
PC	PC(36:3)	0.792986	0.146581		2.05576	0.160041		1.54635	0.0120018	SS	1.18466	0.228362		0.671808	0.015315	SS	0.743192	0.00602043	SS	0.770146	0.0784482
PC	PC(36:4)a	0.882669	0.598182		1.74353	0.201296		1.40557	0.09596		1.46934	0.0481339	SS	0.748854	0.0502184		0.717215	0.0328087	SS	0.73992	0.0645417
PC	PC(36:4)b	0.856497	0.157176		3.76518	0.0360293	SS	1.04683	0.734503		0.739038	0.059319		0.716697	0.0459934	SS	1.03976	0.656155		0.939546	0.567836
PC	PC(36:5)	0.708035	0.218565		2.36033	0.346534		1.32523	0.0571022		1.0869	0.67496		0.609067	0.00208828	SS	0.697042	0.0540097		0.779801	0.259529
PC	PC(37:2)	0.765354	0.169113		1.3948	0.28927		1.11623	0.226008		1.05618	0.685321		0.628297	0.00884452	SS	0.684965	0.00705126	SS	0.823639	0.113124
PC	PC(37:3)	0.714438	0.127894		1.21324	0.653516		1.49868	0.051336		0.932648	0.667446		0.462432	0.000778954	SS	0.688463	0.0180946	SS	0.753412	0.0805018
PC	PC(37:4)	0.586879	0.00710963	SS	3.60623	0.05296		0.994345	0.973533		0.558597	0.010515	SS	0.557879	0.0143387	SS	0.979491	0.868851		1.01634	0.905476
PC	PC(38:2)	0.693546	0.0494052	SS	0.961631	0.717651		1.19394	0.0804659		1.09073	0.595787		0.508391	0.000569842	SS	0.629339	1.35928e-05	SS	0.900789	0.446716
PC	PC(38:3)	0.92776	0.692884		0.935429	0.546303		1.42752	0.0894231		1.36222	0.148356		0.340524	0.000280153	SS	0.858998	0.212425		0.791802	0.204954
PC	PC(38:4)a	0.538398	0.00283484	SS	1.03162	0.920004		1.2122	0.22494		1.01513	0.895991		0.349353	0.0111746	SS	0.558425	0.000141897	SS	0.952256	0.668658
PC	PC(38:4)b	0.728507	0.0322916	SS	2.5355	0.0251337	SS	1.11021	0.558386		0.568774	0.0169557	SS	0.7621	0.0594429		1.08631	0.510699		0.986254	0.909224
PC	PC(38:5)	0.633342	0.00987286	SS	2.80059	0.0273956	SS	1.05007	0.731764		0.653866	0.00742631	SS	0.562148	0.0162629	SS	0.775411	0.0149361	SS	0.839414	0.21766
PC	PC(38:6)a	0.577953	0.0191263	SS	3.40464	0.0378213	SS	1.10734	0.510879		0.901323	0.497135		0.791353	0.129687		0.792361	0.0765749		0.936178	0.450115
PC	PC(38:6)b	0.668937	0.0875623		4.21517	0.0112861	SS	1.02723	0.907283		1.10586	0.617143		0.861468	0.344867		0.942922	0.191139		0.983753	0.913773
PC	PC(39:4)	0.549204	0.00546833	SS	2.59579	0.080581		0.875334	0.478693		0.527088	0.00407818	SS	0.553658	0.0110525	SS	0.830869	0.053117		1.0013	0.991347
PC	PC(39:5)a	0.723189	0.104576		0.658865	0.0458585	SS	0.767224	0.0925823		1.09646	0.611118		0.974099	0.742383		0.841946	0.292311		0.82376	0.199472
PC	PC(39:5)b	0.606946	0.0257791	SS	1.59276	0.0950054		1.08088	0.590391		0.526865	0.00171695	SS	0.708663	0.0552246		0.862864	0.247937		0.863412	0.382508
PC	PC(40:3)	0.993525	0.942605		1.50199	0.0987474		1.61322	0.0418326	SS	1.30012	0.12706		0.781856	0.0368458	SS	0.840624	0.0189192	SS	0.792315	0.172908
PC	PC(40:4)	0.830275	0.283999		3.27877	0.00375585	SS	1.07028	0.614351		0.941351	0.721658		0.638044	0.0399817	SS	1.05798	0.776603		0.889852	0.440693
PC	PC(40:5)	0.77084	0.0575683		1.61559	0.00476425	SS	1.13964	0.294839		0.784112	0.152987		0.688504	0.0218525	SS	0.922981	0.49627		0.848828	0.325121
PC	PC(40:6)a	0.428317	0.0028833	SS	1.3807	0.28067		0.559982	0.222809		0.39925	0.00235303	SS	0.34803	0.0739544		0.683942	0.0527701		1.00517	0.954279
PC	PC(40:6)b	0.927925	0.657922		3.02148	0.0102819	SS	1.24196	0.423674		0.903103	0.679897		0.74359	0.0393471	SS	1.02186	0.846755		0.874799	0.489213
PC	PC(40:7)	0.534401	0.0250822	SS	3.68768	0.0140154	SS	1.00872	0.969006		0.795623	0.248452		0.412501	0.00071059	SS	0.710545	0.0110023	SS	0.904235	0.581585
PC	PC(40:8)	0.472468	0.00865793	SS	5.13579	0.0241338	SS	0.93676	0.804029		0.673186	0.0881243		0.813514	0.176748		0.79813	0.205968		1.0453	0.778499
PC	PC(42:7)	0.564577	0.0156059	SS	2.21475	0.011033	SS	1.03091	0.869451		0.659498	0.0380931	SS	0.602281	0.0353567	SS	0.693831	0.0594838		0.955801	0.787252
PC	PC(42:10)	0.493178	0.0160546	SS	5.88791	0.0217937	SS	0.928369	0.841555		0.897404	0.656908		0.77567	0.0844214		0.878933	0.468385		1.01811	0.916172
ePC	PC(32:0e)	1.04885	0.684205		2.23735	0.0394165	SS	1.52072	0.00230195	SS	1.6025	0.0255541	SS	1.2744	0.166371		0.963034	0.688357		1.17802	0.312707
ePC	PC(34:1e)	1.07954	0.67522		3.81379	0.0213883	SS	1.97358	0.000169762	SS	1.55716	0.00949726	SS	1.09422	0.394304		0.993151	0.906114		0.973996	0.77406
ePC	PC(36:4e)	0.996856	0.982449		2.76394	0.0338907	SS	1.63617	0.00302409	SS	1.33912	0.0851359		1.38096	0.0513568		0.895834	0.249536		1.18209	0.184843
ePC	PC(36:5e)	0.834172	0.142166		3.61799	0.0167001	SS	1.36184	0.0363388	SS	0.897239	0.566408		1.34676	0.0912065		0.860719	0.228332		1.16958	0.245634
ePC	PC(38:4e)	0.942739	0.576154		3.28179	0.0364251	SS	1.64726	0.0232301	SS	1.31323	0.137643		1.2393	0.0957007		0.965463	0.688461		1.06477	0.558185
ePC	PC(38:5e)	0.921013	0.573923		2.86423	0.0239194	SS	1.98107	3.81314e-05	SS	1.35633	0.035446	SS	1.23669	0.0396198	SS	1.04255	0.605922		1.07788	0.552226
PE	PE(34:1)	0.799495	0.288673		14.2053	0.289632		2.63721	0.108133		2.44157	0.000185051	SS	0.665397	0.233898		0.502513	0.107377		0.532126	0.212382
PE	PE(34:2)	0.575331	0.215252		14.4625	0.299547		2.55824	0.0302209	SS	1.67936	0.0201837	SS	0.394046	0.0102573	SS	0.432788	0.022342	SS	0.598309	0.0730163
PE	PE(36:1)	0.810861	0.503809		3.14916	0.326282		3.73832	0.0148591	SS	1.54845	0.114801		0.63666	0.0660488		0.637048	0.0757762		0.596182	0.101659
PE	PE(36:2)	0.729522	0.261125		1.10676	0.865259		2.66186	0.0204031	SS	1.34095	0.100569		0.464846	0.0121911	SS	0.537505	0.0237736	SS	0.614837	0.082832
PE	PE(36:3)	0.734857	0.387327		4.79373	0.358305		2.48319	0.0468166	SS	1.58788	0.02438	SS	0.455377	0.0227942	SS	0.500994	0.0834066		0.678229	0.264303
PE	PE(36:4)	0.430195	0.0885267		2.00298	0.601772		1.39745	0.0327779	SS	1.30137	0.27873		0.322879	0.00349222	SS	0.732353	0.337342		0.960776	0.834456
PE	PE(38:4)	0.645766	0.0795661		1.72467	0.406186		1.87188	0.000368982	SS	0.774893	0.247109		0.445105	0.00396529	SS	0.688105	0.0117669	SS	0.794457	0.151406
PE	PE(38:5)	0.812868	0.475313		12.8624	0.233956		1.98297	0.0211767	SS	0.946884	0.876452		0.962234	0.850448		0.580888	0.0620546		0.653465	0.154864
PE	PE(38:6)	0.651632	0.138011		4.10312	0.258636		1.74453	0.0880091		1.41179	0.0428553	SS	0.340556	0.000687227	SS	0.750022	0.139633		0.863379	0.384795
PE	PE(40:6)	0.983805	0.948825		1.5839	0.51897		2.19412	0.0145667	SS	1.26636	0.223754		0.455758	0.00196349	SS	0.880278	0.470178		0.638975	0.0742062
ePE	PE(36:5e)	1.00707	0.957627		2.8155	0.00641244	SS	1.28363	0.013849	SS	1.17337	0.303867		1.10977	0.597615		0.867679	0.260297		0.993935	0.947564
ePE	PE(38:5e)a	0.812565	0.367471		2.21799	0.0059475	SS	1.01628	0.925329		1.14569	0.541884		1.12429	0.538189		0.974931	0.708109		0.897871	0.487739
ePE	PE(38:5e)b	0.98158	0.8971		2.28797	0.0165845	SS	1.25415	0.0724473		1.07935	0.540384		0.971943	0.849697		0.902223	0.32904		0.944027	0.65563
ePE	PE(38:6e)	0.992365	0.942873		1.74835	0.032146	SS	1.38721	0.0105033	SS	1.2218	0.204121		1.02391	0.862888		0.798857	0.0626365		0.968906	0.717783
ePE	PE(38:7e)	0.90452	0.575726		11.0588	0.0220999	SS	1.58144	0.135293		1.27337	0.307439		1.46814	0.0765069		0.657075	0.020745	SS	0.903782	0.646243
ePE	PE(40:5e)	0.927163	0.644945		2.89327	0.0146243	SS	1.14347	0.225678		1.22642	0.239601		1.23878	0.214171		0.865329	0.21235		1.0422	0.7893
ePE	PE(40:7e)	0.938905	0.734041		2.63399	0.00386367	SS	0.994219	0.965532		1.26916	0.163387		1.30335	0.0335937	SS	0.818737	0.135193		0.89265	0.377709
ePE	PE(40:8e)	0.972466	0.861326		3.52603	0.0712895		1.08363	0.681133		0.872384	0.670812		1.2507	0.176601		0.785405	0.114361		0.89885	0.586956
PI	PI(34:2)	0.978708	0.898405		2.57732	0.0169087	SS	1.62854	0.000685963	SS	1.4133	0.0797137		0.998462	0.985974		1.04152	0.734341		0.818541	0.237248
PI	PI(36:2)	0.72255	0.312031		4.78538	0.057251		2.10164	0.0164107	SS	1.46468	0.0750484		1.30289	0.259353		1.35334	0.00623976	SS	0.881295	0.196298
PI	PI(36:3)	0.900998	0.548109		3.29524	0.0287488	SS	2.28149	0.00708015	SS	1.48427	0.0192284	SS	1.25823	0.0604926		0.970781	0.807762		0.813251	0.122361
PI	PI(36:4)	0.782249	0.178712		1.7791	0.00843206	SS	1.0855	0.346779		0.884287	0.506929		0.699757	0.0412394	SS	0.879325	0.16262		0.877552	0.34107
PI	PI(38:3)	1.18895	0.344931		0.83621	0.44704		1.39925	0.211111		1.96094	0.0211881	SS	0.476259	0.0304468	SS	1.31964	0.0354337	SS	0.875976	0.470029
PI	PI(38:4)	0.903178	0.277873		1.16847	0.333412		0.769192	0.00601416	SS	0.785245	0.0574224		0.880634	0.108499		1.03374	0.630217		0.929459	0.335743
PI	PI(38:5)	0.622023	0.0088687	SS	2.97094	0.00718273	SS	1.80904	0.00042633	SS	0.955612	0.771419		0.94539	0.703162		0.771679	0.0186073	SS	0.948364	0.591522
PI	PI(38:6)	0.830059	0.374099		10.5932	0.0255221	SS	1.79661	0.0085004	SS	1.3491	0.23057		1.03831	0.550449		0.925574	0.419427		0.898677	0.484991
PI	PI(40:6)	0.741379	0.143781		4.13578	0.00717831	SS	1.15709	0.604973		0.903463	0.693114		1.24384	0.210128		1.09205	0.248911		0.928531	0.682813
SM	SM(33:1)	0.754003	0.0371849	SS	1.97806	0.0610043		0.940981	0.546056		0.890703	0.485508		0.845449	0.187837		0.817824	0.103192		0.936456	0.671373
SM	SM(34:1)	0.9246	0.485332		2.44446	0.0353031	SS	0.939064	0.443052		0.840532	0.275744		1.22456	0.132703		0.953652	0.635169		0.918729	0.45918
SM	SM(34:2)	0.728404	0.0734626		3.30604	0.0216186	SS	0.750506	0.0560734		0.934978	0.681991		0.918504	0.507503		0.734312	0.00509593	SS	0.998396	0.983729
SM	SM(36:1)	1.3213	0.0234684	SS	4.32678	0.02266	SS	1.94902	0.0186839	SS	1.31912	0.0370836	SS	1.25029	0.0981702		1.17982	0.114709		1.05984	0.480268
SM	SM(38:1)	1.02356	0.84596		5.41818	0.0472402	SS	1.41452	0.0562968		1.21989	0.0420618	SS	1.0736	0.392542		1.06314	0.620101		0.919427	0.490529
SM	SM(40:1)	0.871793	0.203369		3.42022	0.0569521		0.94398	0.616484		0.968982	0.803572		1.1969	0.0990003		0.944942	0.656397		0.962079	0.733562
SM	SM(40:2)	0.853728	0.220596		4.73207	0.021338	SS	1.10429	0.264528		1.07696	0.521215		1.00853	0.936064		0.793937	0.0552431		1.00837	0.934581
SM	SM(40:3)	1.05963	0.869264		5.32116	0.0201403	SS	1.65967	0.157833		1.07272	0.193788		0.888094	0.459036		0.612978	0.0543444		1.11418	0.285476
SM	SM(41:1)	0.817693	0.0543778		2.68841	0.10523		0.779715	0.030529	SS	0.860089	0.265551		1.26007	0.0334274	SS	0.87147	0.211898		0.974002	0.82961
SM	SM(41:2)	0.713535	0.0088776	SS	3.56917	0.0561633		0.854429	0.257948		0.945543	0.734009		1.24478	0.0284475	SS	0.732595	0.00312661	SS	1.01066	0.905159
SM	SM(42:1)	0.766834	0.0381718	SS	2.85466	0.0714327		0.745255	0.0333078	SS	0.781942	0.0630278		1.41509	0.00234196	SS	0.86971	0.272415		0.982706	0.906248
SM	SM(42:2)	0.848497	0.154541		4.90644	0.0139466	SS	1.11795	0.23784		1.0871	0.477726		1.19382	0.223505		0.887901	0.38092		1.02944	0.850029
SM	SM(42:3)	0.785661	0.121523		6.15274	0.0203385	SS	1.21665	0.030164	SS	1.37739	0.0380088	SS	1.04756	0.660242		0.755382	0.0415956	SS	1.18561	0.189639
SM	SM(42:4)	0.660101	0.0500786		5.79756	0.011497	SS	1.00204	0.993039		1.46522	0.143102		0.826692	0.339705		0.729093	0.0194077	SS	1.13863	0.187325
SM	SM(43:1)	0.651629	0.00780956	SS	1.52116	0.18483		0.400249	0.00602352	SS	0.679372	0.0393705	SS	1.04141	0.694034		0.818739	0.0887115		1.10292	0.488443
Cer	Cer(34:1)	0.674167	0.00169482	SS	1.36925	0.335361		1.32539	0.044145	SS	0.645914	0.00707502	SS	0.846618	0.31428		0.731048	0.107537		0.64002	0.0599739
Cer	Cer(40:1)	0.674462	0.0640212		4.30181	0.0530599		1.51867	0.210613		0.916386	0.489584		1.10797	0.291723		1.01226	0.903258		0.856036	0.337504
Cer	Cer(41:1)	0.674038	0.0711663		2.04586	0.121075		1.45296	0.208125		0.92204	0.605348		0.986548	0.926451		0.772298	0.0181842	SS	0.837321	0.260666
Cer	Cer(42:0)+O	0.764106	0.110963		1.97302	0.413543		2.33051	0.00708467	SS	1.06642	0.731021		0.931554	0.438176		0.641517	0.0238623	SS	0.859526	0.324901
Cer	Cer(42:1)	0.652852	0.0404839	SS	2.35163	0.0814464		1.52422	0.0817614		1.0796	0.546046		1.08915	0.437849		0.806485	0.0781703		0.80462	0.301132
Cer	Cer(42:2)	0.712562	0.113288		5.04502	0.0337543	SS	1.79486	0.0185575	SS	0.957452	0.836799		1.02779	0.789331		0.848725	0.212959		0.914185	0.591745
Cer	Cer(43:1)	0.509809	0.013544	SS	1.1454	0.610559		0.470748	0.0025242	SS	0.811288	0.381909		0.798181	0.238529		0.682563	0.297592		0.832398	0.495286
GCer	G1Cer(42:1)	0.865108	0.575201		7.45472	0.0170768	SS	4.43207	0.000943332	SS	0.542489	0.0975565		1.26178	0.258867		1.13051	0.279287		0.787464	0.176636
DG	DG(34:2)	0.422155	0.0058444	SS	0.624747	0.0273103	SS	1.40934	0.261564		0.840297	0.471254		0.365527	0.00570723	SS	0.446379	0.0146285	SS	0.531117	0.0339684	SS
DG	DG(36:3)	0.336161	0.00279739	SS	0.823954	0.384766		1.9395	0.0705021		0.921563	0.750772		0.276287	0.00230271	SS	0.398256	0.019192	SS	0.526637	0.0242082	SS
DG	DG(36:4)	0.379038	0.00320915	SS	0.688742	0.102636		1.60682	0.0934713		1.02375	0.928089		0.29876	0.0118774	SS	0.388334	0.0120606	SS	0.559479	0.0108436	SS
DG	DG(38:6)	0.572088	0.0520864		2.80575	0.0173324	SS	1.62031	0.314454		0.729267	0.232333		0.485773	0.0169257	SS	1.08094	0.611272		1.01269	0.946245
DG	DG(38:7)	0.609514	0.0310956	SS	1.14334	0.424557		2.00243	0.0751697		0.872833	0.522408		0.417594	0.0644879		0.77368	0.17648		1.04477	0.811801
DG	DG(40:8)	0.455854	0.0161638	SS	0.959562	0.891516		1.21284	0.53878		0.602943	0.0756255		0.265123	0.00295498	SS	0.603513	0.0240112	SS	1.0388	0.85516
ChE	ChE(18:1)	0.716061	0.00367503	SS	1.18723	0.085055		1.08876	0.350137		1.08931	0.341688		1.15049	0.382915		0.619728	0.00158281	SS	0.961841	0.730509
ChE	ChE(18:2)	0.861711	0.0122274	SS	0.934083	0.290956		0.863945	0.0531674		1.07966	0.196661		1.13113	0.29712		0.762942	0.00515956	SS	0.992826	0.920424
ChE	ChE(18:3)	0.704017	0.00561781	SS	4.11864	0.00716489	SS	0.7652	0.127753		1.06899	0.603838		1.51165	0.0306875	SS	0.892616	0.498327		2.62058	0.283203
ChE	ChE(20:3)	0.804582	0.155123		0.689388	0.0280009	SS	0.662036	0.0087125	SS	1.06261	0.643594		0.590101	0.0515131		0.634079	0.00114719	SS	0.91275	0.46104
ChE	ChE(20:4)	0.800329	0.000825085	SS	1.24177	0.049121	SS	0.725393	0.0109499	SS	0.740066	0.0358494	SS	1.12936	0.318412		0.869866	0.252857		0.896391	0.530162
ChE	ChE(20:5)	0.8167	0.303367		0.71361	0.06156		0.761441	0.120977		0.971929	0.860596		1.09083	0.572178		0.572684	0.0364883	SS	0.980669	0.913752
ChE	ChE(22:4)	0.644526	0.010825	SS	1.121	0.612303		0.4317	0.00748071	SS	0.552293	0.0355449	SS	0.927476	0.686857		0.816623	0.185065		0.906475	0.338441
ChE	ChE(22:6)	1.0064	0.962648		3.98854	0.0289427	SS	0.467261	0.0369101	SS	1.01852	0.902325		2.56052	0.0176753	SS	0.872553	0.372799		1.32042	0.0477759	SS
TG	TG(44:2)	0.557705	0.15404		0.388605	0.0123703	SS	1.28234	0.49812		0.936041	0.81681		0.703101	0.264677		0.29066	0.0163032	SS	0.372392	0.127027
TG	TG(46:0)	0.44392	0.0445797	SS	0.538237	0.0255599	SS	0.851422	0.523316		0.932532	0.674365		0.283599	0.0148739	SS	0.390618	0.00939886	SS	0.491565	0.0918341
TG	TG(46:1)	0.301703	0.21323		0.55007	0.05591		1.16475	0.705646		0.669254	0.12866		0.209484	0.0547368		0.331586	0.0367828	SS	0.276194	0.128915
TG	TG(46:3)	0.541561	0.153479		0.383956	0.0124943	SS	1.36251	0.417679		0.910007	0.744065		0.704468	0.247149		0.314031	0.017983	SS	0.357447	0.116184
TG	TG(47:0)	0.708469	0.0553365		0.513724	0.0106662	SS	1.38924	0.114182		1.16659	0.267545		0.459956	0.00364944	SS	0.514938	0.00588634	SS	0.602269	0.0630668
TG	TG(47:1)	0.494947	0.0846081		0.525959	0.0110392	SS	1.36538	0.451595		0.772505	0.305921		0.397968	0.0521116		0.525371	0.074853		0.443548	0.141165
TG	TG(48:0)	0.67474	0.0193394	SS	0.643244	0.240322		0.655869	0.0205384	SS	1.32393	0.223277		0.402714	0.0203304	SS	0.402801	0.0086965	SS	0.585648	0.0408924	SS
TG	TG(48:1)	0.232668	0.128156		0.723607	0.263163		1.01464	0.969041		0.6763	0.160044		0.137327	0.0406442	SS	0.282404	0.0399196	SS	0.293997	0.127637
TG	TG(48:2)	0.241628	0.0842289		0.538265	0.0206037	SS	1.09594	0.796535		0.695977	0.103188		0.162444	0.0313055	SS	0.237996	0.0348422	SS	0.290335	0.114766
TG	TG(48:3)	0.233967	0.0753668		0.492296	0.00966986	SS	1.1893	0.662822		0.754852	0.248765		0.208523	0.0297044	SS	0.256229	0.0237024	SS	0.269762	0.11816
TG	TG(48:4)	0.509816	0.128187		0.339784	0.01515	SS	1.23963	0.583509		0.922817	0.780204		0.62296	0.214894		0.370325	0.0193376	SS	0.420579	0.0903294
TG	TG(49:1)	0.390249	0.0173926	SS	0.537635	0.00051952	SS	1.53308	0.230841		0.855344	0.480561		0.182385	0.0165283	SS	0.371142	0.0174077	SS	0.454194	0.109587
TG	TG(49:2)	0.356179	0.0102071	SS	0.441519	9.04608e-05	SS	1.66405	0.174147		0.878572	0.594333		0.188465	0.00706387	SS	0.32331	0.00932909	SS	0.481281	0.0807217
TG	TG(50:0)	0.815653	0.0961035		0.631267	0.372301		1.07648	0.496976		1.5425	0.0236951	SS	0.515147	0.0277554	SS	0.35757	0.001955	SS	0.551714	0.0503552
TG	TG(50:1)	0.338669	0.022677	SS	0.750795	0.0324027	SS	1.00368	0.988018		0.867542	0.467445		0.23423	0.0130887	SS	0.328689	0.0310376	SS	0.431284	0.0751219
TG	TG(50:2)	0.405664	0.0365721	SS	0.702015	0.0347359	SS	1.06895	0.754637		0.840031	0.276126		0.241135	0.010106	SS	0.353682	0.0158319	SS	0.486335	0.0682087
TG	TG(50:3)	0.270294	0.0695248		0.687432	0.037966	SS	1.10332	0.785434		0.720115	0.159469		0.119928	0.0128865	SS	0.268043	0.0273541	SS	0.287703	0.122692
TG	TG(50:4)	0.305416	0.0335566	SS	0.447403	0.000429036	SS	1.19512	0.553418		0.803827	0.391064		0.208667	0.0038628	SS	0.278753	0.0134479	SS	0.389884	0.0708602
TG	TG(50:5)	0.276548	0.0508225		0.478395	0.00334601	SS	1.26279	0.494473		0.908423	0.666924		0.337399	0.01388	SS	0.240698	0.0172844	SS	0.38897	0.0917833
TG	TG(51:1)	0.476209	0.0143331	SS	0.702423	0.0120821	SS	1.80132	0.0684648		0.882943	0.490545		0.26302	0.010012	SS	0.362603	0.0140987	SS	0.429859	0.109951
TG	TG(51:2)	0.360452	0.0178199	SS	0.662559	0.00406871	SS	1.40599	0.227713		0.769174	0.180641		0.178206	0.0203375	SS	0.302007	0.0321833	SS	0.353924	0.117156
TG	TG(51:3)	0.305346	0.00798328	SS	0.536874	0.000260161	SS	1.30635	0.351241		0.779729	0.265971		0.165173	0.000626098	SS	0.28836	0.0184493	SS	0.426054	0.0973945
TG	TG(51:4)	0.317758	0.00362406	SS	0.454826	0.000787714	SS	1.33514	0.359852		0.809223	0.445048		0.196872	0.000985617	SS	0.297631	0.0112284	SS	0.5245	0.0723603
TG	TG(52:1)	0.468789	0.00694447	SS	0.820735	0.232504		2.05316	0.0454181	SS	1.02796	0.890227		0.318589	0.0464995	SS	0.299576	0.0204199	SS	0.394275	0.0967851
TG	TG(52:2)	0.344617	0.00126283	SS	0.881027	0.0410509	SS	1.17576	0.404534		0.863259	0.368346		0.208723	0.00276309	SS	0.322829	0.0436533	SS	0.434145	0.0980039
TG	TG(52:3)	0.448888	0.00106268	SS	0.772665	0.00206197	SS	0.963766	0.76143		0.863078	0.359477		0.274403	0.00384504	SS	0.425319	0.0214789	SS	0.594594	0.0605245
TG	TG(52:4)	0.436756	0.00396556	SS	0.648881	0.00930386	SS	0.948644	0.740864		0.855558	0.447699		0.244707	0.0036443	SS	0.382815	0.0106135	SS	0.579522	0.0349268	SS
TG	TG(52:5)	0.306828	0.010749	SS	0.528309	0.00367017	SS	1.14841	0.600882		0.85202	0.478676		0.25403	0.00831265	SS	0.286429	0.0197936	SS	0.471859	0.0584796
TG	TG(52:6)	0.340427	0.0251299	SS	1.47222	0.166462		1.35507	0.387599		0.854875	0.507615		0.330618	0.00850065	SS	0.37108	0.0149862	SS	0.452999	0.0621481
TG	TG(52:7)	0.562813	0.0839703		0.880288	0.565508		1.09355	0.779315		0.758032	0.267573		0.429539	0.024394	SS	0.355762	0.0144967	SS	0.515964	0.106871
TG	TG(53:1)	0.533397	0.0122597	SS	0.624938	0.0208648	SS	1.99244	0.0541588		0.778092	0.250717		0.40479	0.0273148	SS	0.406267	0.0127453	SS	0.476478	0.126916
TG	TG(53:2)	0.386213	0.00623245	SS	0.86624	0.20014		1.79407	0.0641038		0.808287	0.273928		0.24351	0.00736592	SS	0.304543	0.0214659	SS	0.38787	0.130126
TG	TG(53:3)	0.386401	0.00581068	SS	0.716731	0.0127859	SS	1.72017	0.0561107		0.775777	0.209809		0.23154	0.00567569	SS	0.329717	0.0184445	SS	0.434317	0.0978156
TG	TG(53:4)	0.301954	0.00282639	SS	0.694113	0.0368576	SS	1.46798	0.150928		0.767848	0.211593		0.251034	0.00431219	SS	0.310487	0.0156484	SS	0.478654	0.0726541
TG	TG(53:5)	0.254507	0.0117998	SS	0.589606	0.00138182	SS	1.31848	0.304694		0.773685	0.294538		0.230032	0.0024719	SS	0.300426	0.0162962	SS	0.46357	0.0624203
TG	TG(53:7)	0.573494	0.088139		0.775164	0.265786		1.31441	0.358974		0.699578	0.148788		0.565986	0.0316249	SS	0.409219	0.0134265	SS	0.62927	0.0826006
TG	TG(54:1)	0.510366	0.0145767	SS	0.574079	0.0385138	SS	1.91577	0.0599343		0.967329	0.881352		0.338738	0.0340543	SS	0.331725	0.0137188	SS	0.383609	0.141408
TG	TG(54:2)	0.365959	0.00308586	SS	1.0157	0.872671		1.91648	0.0588535		0.791138	0.231146		0.274036	0.0416031	SS	0.271894	0.0223435	SS	0.376636	0.116191
TG	TG(54:3)	0.330186	0.00158824	SS	1.03698	0.718446		1.7176	0.0213703	SS	0.833165	0.351826		0.315188	0.0221845	SS	0.36455	0.0165008	SS	0.492782	0.0785768
TG	TG(54:4)	0.334094	8.25072e-05	SS	0.947646	0.65412		1.53009	0.0340878	SS	0.944232	0.720809		0.336978	0.0297833	SS	0.383181	0.0168408	SS	0.569932	0.0328606	SS
TG	TG(54:5)	0.304894	0.000242626	SS	0.712555	0.0483271	SS	1.30341	0.161528		0.970264	0.877138		0.294332	0.0273179	SS	0.324264	0.0185781	SS	0.549047	0.0370229	SS
TG	TG(54:6)a	0.216822	0.0192489	SS	0.363684	0.00559992	SS	1.32512	0.32321		0.899973	0.704888		0.264981	0.0384926	SS	0.562354	0.0169097	SS	0.661932	0.0790409
TG	TG(54:6)b	0.384374	0.00304471	SS	2.91998	0.0185825	SS	1.03135	0.930695		0.529741	0.0467157	SS	0.409724	0.0132293	SS	0.223782	0.0196025	SS	0.460616	0.0321225	SS
TG	TG(54:7)a	0.195995	0.0459479	SS	0.38935	0.011074	SS	1.21478	0.553439		0.874587	0.61171		0.251832	0.0334633	SS	0.194383	0.0205978	SS	0.418099	0.0766594
TG	TG(54:7)b	0.381559	0.018315	SS	0.965023	0.813667		1.06448	0.843315		0.616323	0.0959188		0.343815	0.0381162	SS	0.373261	0.00219209	SS	0.601278	0.101079
TG	TG(54:8)a	0.232991	0.0718157		0.590323	0.184514		1.13296	0.655701		0.906674	0.700061		0.400015	0.0552881		0.214025	0.0252183	SS	0.418553	0.0656098
TG	TG(54:8)b	0.302516	0.0324476	SS	0.712016	0.145076		0.864215	0.63936		0.569686	0.0382587	SS	0.244579	0.00160881	SS	0.290794	0.00514827	SS	0.567777	0.0932128
TG	TG(55:2)	0.440114	0.0062688	SS	0.517399	0.00205724	SS	1.68658	0.137622		0.650318	0.0907921		0.304867	0.015549	SS	0.420567	0.0142484	SS	0.480271	0.150451
TG	TG(55:3)	0.389034	0.00305175	SS	0.829573	0.0878983		1.76352	0.0953319		0.672784	0.0740584		0.297719	0.0197494	SS	0.341216	0.0138526	SS	0.500635	0.140568
TG	TG(55:4)	0.346488	0.0040429	SS	0.777485	0.254165		1.98894	0.0326848	SS	0.787554	0.195992		0.27132	0.00489348	SS	0.602002	0.0147696	SS	0.800871	0.033613	SS
TG	TG(55:6)	0.31682	0.00428785	SS	1.32576	0.252373		0.769514	0.190159		0.764887	0.193707		0.237722	0.000150677	SS	0.384077	0.0113388	SS	0.724146	0.0193236	SS
TG	TG(55:7)	0.288276	0.00947682	SS	0.694149	0.0587547		0.649719	0.102567		0.582268	0.0426312	SS	0.226349	0.000302686	SS	0.330964	0.0140588	SS	0.669696	0.162133
TG	TG(56:1)	0.506213	0.014884	SS	0.335703	0.00360171	SS	1.30522	0.328915		0.833403	0.438752		0.380876	0.0349091	SS	0.378546	0.0159853	SS	0.414301	0.17169
TG	TG(56:2)	0.424852	0.00924462	SS	0.461703	0.00651989	SS	1.60384	0.20157		0.756652	0.267305		0.286445	0.04065	SS	0.30688	0.0192846	SS	0.36634	0.152687
TG	TG(56:3)	0.358006	0.00126144	SS	0.715321	0.0483682	SS	1.86316	0.113979		0.737569	0.192594		0.27859	0.0409857	SS	0.272533	0.0168806	SS	0.402686	0.129486
TG	TG(56:4)	0.290873	0.000702033	SS	0.818563	0.107693		1.44975	0.0962064		0.702145	0.0993322		0.267483	0.00660109	SS	0.361273	0.0331403	SS	0.556012	0.102502
TG	TG(56:5)	0.331815	0.000196207	SS	1.81976	0.00925672	SS	1.33471	0.249604		0.752961	0.218019		0.355796	0.0161334	SS	0.41007	0.020621	SS	0.550151	0.0627886
TG	TG(56:6)	0.311348	0.000708732	SS	1.95547	0.0386675	SS	0.780373	0.331029		0.518671	0.0201633	SS	0.30222	0.00204804	SS	0.418193	0.0070443	SS	0.54635	0.087757
TG	TG(56:7)a	0.352942	0.0033461	SS	1.94374	0.105928		0.896868	0.696298		0.46827	0.0238045	SS	0.308032	0.00505974	SS	0.4749	0.0065769	SS	0.676177	0.114214
TG	TG(56:7)b	0.352166	0.00496065	SS	1.06396	0.751858		0.698604	0.152124		0.62302	0.0523361		0.240523	0.000372365	SS	0.3802	0.00128143	SS	0.698705	0.100458
TG	TG(56:8)	0.344296	0.00925765	SS	0.8125	0.375027		0.603508	0.117172		0.459524	0.0158572	SS	0.230836	0.000547122	SS	0.351717	0.000244656	SS	0.817131	0.292677
TG	TG(56:9)	0.378819	0.00338123	SS	2.84062	0.159562		1.90458	0.0925135		0.858579	0.518445		0.813009	0.525885		0.405102	0.00524276	SS	0.663312	0.0757913
TG	TG(57:2)	0.587842	0.0277371	SS	0.357962	0.00401601	SS	1.70582	0.139377		0.690544	0.130419		0.45403	0.0290946	SS	0.442763	0.0172522	SS	0.442177	0.209084
TG	TG(57:3)	0.45311	0.00597664	SS	0.334291	0.000566227	SS	1.57106	0.211846		0.663413	0.128706		0.316546	0.0185541	SS	0.441538	0.0195493	SS	0.503152	0.156076
TG	TG(57:4)	0.34906	0.00332349	SS	0.501816	0.0137538	SS	1.43535	0.242052		0.619701	0.0726755		0.365693	0.0224607	SS	0.38735	0.0162108	SS	0.518068	0.172351
TG	TG(58:2)	0.4365	0.0130257	SS	0.32269	0.00318865	SS	1.40997	0.325353		0.64593	0.0966824		0.290424	0.0334921	SS	0.385554	0.0318776	SS	0.352569	0.195594
TG	TG(58:3)	0.408256	0.00706446	SS	0.359959	0.00374708	SS	1.66712	0.212573		0.688139	0.158082		0.253848	0.0272377	SS	0.334388	0.0209062	SS	0.370446	0.173221
TG	TG(58:4)	0.377551	0.00467558	SS	0.582773	0.0311127	SS	1.5718	0.221237		0.756207	0.345226		0.280477	0.0570885		0.283387	0.0215479	SS	0.384841	0.141412
TG	TG(58:5)	0.351722	0.000425153	SS	0.978351	0.898908		1.36618	0.21854		0.738584	0.232325		0.324301	0.0414168	SS	0.32898	0.0157083	SS	0.531369	0.113053
TG	TG(58:6)	0.279526	0.000815108	SS	2.9061	0.00317579	SS	1.42557	0.19458		0.695033	0.134613		0.47252	0.0451959	SS	0.498294	0.0280795	SS	0.596299	0.0481619	SS
TG	TG(58:7)	0.253078	0.000998539	SS	2.62868	0.0240074	SS	1.48681	0.19106		0.518939	0.0514923		0.367046	0.00896195	SS	0.489743	0.0114642	SS	0.70787	0.201795
TG	TG(58:8)	0.274438	0.00100638	SS	1.14369	0.615009		1.48958	0.264814		0.455485	0.10073		0.284138	0.0199931	SS	0.481169	0.007188	SS	0.770984	0.18962
TG	TG(58:9)	0.297892	0.0040219	SS	2.40229	0.0941873		1.46829	0.272113		0.657639	0.134581		0.412804	0.0198739	SS	0.503034	0.0049278	SS	0.807911	0.273171
TG	TG(58:10)	0.344694	0.0116411	SS	4.15211	0.129395		1.63469	0.165984		0.684878	0.17543		0.587953	0.0960768		0.494109	0.00303879	SS	0.77114	0.201325
TG	TG(58:11)	0.518345	0.0432482	SS	6.22783	0.0580533		1.36543	0.416729		0.663762	0.106545		2.07195	0.0959304		0.903353	0.645408		0.990265	0.947103
TG	TG(59:4)	0.469347	0.0220747	SS	0.324513	0.000787819	SS	1.70343	0.129316		0.753214	0.268736		0.415751	0.0446631	SS	0.371444	0.0152287	SS	0.459817	0.149796
TG	TG(60:3)	0.431457	0.00615714	SS	0.329457	0.00618687	SS	1.59915	0.250388		0.62904	0.0709891		0.313517	0.0328623	SS	0.40639	0.0380048	SS	0.346096	0.204453
TG	TG(60:4)	0.37187	0.00725555	SS	0.43087	0.00993724	SS	1.83481	0.185429		0.647579	0.108496		0.24685	0.0185095	SS	0.354832	0.034894	SS	0.386717	0.17576
TG	TG(60:5)	0.406996	0.0177167	SS	0.454303	0.0112897	SS	1.52479	0.296907		0.603077	0.0441592	SS	0.266464	0.0319608	SS	0.355654	0.0350587	SS	0.397339	0.183371
TG	TG(60:6)	0.300682	4.66661e-05	SS	1.32734	0.181073		1.49921	0.179784		0.643938	0.0877628		0.416403	0.0377803	SS	0.454465	0.0152731	SS	0.500023	0.121956
TG	TG(60:7)	0.434853	0.00595307	SS	1.70591	0.182019		1.88592	0.067075		0.731212	0.181841		0.932926	0.877804		0.498545	0.0201529	SS	0.74861	0.193448
TG	TG(60:8)	0.279583	0.000116535	SS	3.08264	0.00581813	SS	1.36377	0.260655		0.578486	0.0377531	SS	0.584064	0.103066		0.430713	0.00534832	SS	0.820444	0.397159
TG	TG(60:9)	0.281222	0.000393219	SS	3.29069	0.00685449	SS	1.36515	0.313007		0.52849	0.0489474	SS	0.473238	0.018983	SS	0.4447	0.00740762	SS	0.855276	0.521683
TG	TG(60:10)	0.426666	0.0181077	SS	5.00304	0.0230621	SS	0.806589	0.507806		0.379362	0.0207478	SS	1.02046	0.955555		0.583684	0.0127976	SS	0.78358	0.202598
TG	TG(60:11)	0.486186	0.0218515	SS	8.04681	0.0525847		0.888917	0.717192		0.61466	0.0734272		1.20099	0.348809		0.766617	0.246781		0.97613	0.881785
TG	TG(60:12)	0.480927	0.0300327	SS	14.8291	0.0919536		0.955359	0.913318		0.584166	0.0717084		2.34596	0.0193926	SS	0.877627	0.679463		1.37544	0.145777
TG	TG(60:13)	0.696937	0.18175		3.46711	0.0751772		1.10468	0.789734		0.625079	0.153334		1.67767	0.233284		0.680275	0.315785		1.49723	0.148421
TG	TG(62:6)	0.47197	0.00793681	SS	0.722444	0.155392		1.56682	0.19108		0.659182	0.11942		0.788767	0.233645		0.678364	0.166012		0.531778	0.170204
TG	TG(62:9)	0.561572	0.0316585	SS	1.81602	0.0530573		1.4729	0.121404		0.835468	0.439981		0.570917	0.118384		0.481578	0.00846954	SS	0.668467	0.179569
TG	TG(62:11)	0.309899	0.0170874	SS	5.04651	0.0132539	SS	0.867074	0.612708		0.527323	0.0644875		0.831165	0.367033		0.666762	0.0703556		1.00877	0.968098
TG	TG(62:12)	0.299908	0.0150639	SS	3.74242	0.0667856		1.26667	0.494605		0.402776	0.0397305	SS	0.830123	0.512848		0.502246	0.0374038	SS	1.09977	0.651666
TG	TG(62:13)	0.467075	0.0289388	SS	4.23092	0.0849349		0.987966	0.969596		0.594559	0.0858422		1.10951	0.559293		0.562972	0.0555692		1.26889	0.329532
TG	TG(62:14)	0.457345	0.0593841		4.00816	0.150898		0.768982	0.519574		0.410553	0.0213884	SS	1.16893	0.554454		0.500072	0.0607962		1.38116	0.256081
TG	TG(64:9)	0.476525	0.00522599	SS	1.00552	0.984863		1.59351	0.141041		0.643782	0.121145		0.752065	0.199905		0.663422	0.0446214	SS	0.46756	0.206937
SS stands for statistical significance when compared the levels between normal and cancerous tissue
